# Supplementary material for: Association between cancer stigma and cervical cancer screening uptake among women of Dhulikhel and Banepa, Nepal
Source: PLoS One. 2023 May 18;18(5):e0285771. doi: 10.1371/journal.pone.0285771 (PMC10194964; doi:10.1371/journal.pone.0285771)
Supplement: S1 Data — (XLS) [file pone.0285771.s001.xls]

## Sheet: Sheet1
SN	participants_ID	CASS_akw_ease	CASS_akw_comfort	CASS_akw_difficult	CASS_akw_talk	CASS_akw_dis	CASS_sev_nor	CASS_sev_career	CASS_sev_death	CASS_sev_relat	CASS_sev_ruin	CASS_avo_avo	CASS_avo_dis	CASS_avo_irri	CASS_avo_anger	CASS_avo_avo_001	CASS_pol_budget	CASS_pol_priority	CASS_pol_respon	CASS_res_account	CASS_res_res	CASS_res_mistake	CASS_res_blame	CASS_fin_loan	CASS_fin_pledge	CASS_fin_insurance	Interviewer_code	E_intactuterus	E_cercancer	E_pregnant	E_age	SD_ethnicity	SD_ethnicity_others	SD_marital_status	SD_religion	SD_religion_others	SD_educationW	SD_occupationW	SD_occupationWothers	Parity	FP_FP_everuse	FP_FP_currentuse	RH_menses_archage	MSH_menses_still	MSH_sex_firstage	_lastscreen	_lastscreenmethod	_lastscreenmethodothers	_lastscreenreason
1	2188	1	1	2	2	1	2	5	4	4	3	1	1	1	1	1	1	1	1	5	5	5	5	1	1	1	2	1	2	2	47	Brahmin/Chettri/Thakuri/Sanyasi		1	hindu		5	farmer		4	1	yes	17	1	18
2	1179	5	5	4	2	2	4	5	5	2	4	2	5	2	2	4	2	2	5	2	2	2	2	5	5	5	1	1	2	2	34	Brahmin/Chettri/Thakuri/Sanyasi		1	hindu		14	business		3	1	yes	14	1	21
3	1172	5	5	2	2	2	2	6	1	1	5	1	2	1	1	1	2	2	2	5	5	1	1	5	5	4	1	1	2	2	39	Newar		1	hindu		12	others		1	1	no	12	1	24	4	2		2
4	2256	4	4	5	5	1	2	5	2	4	4	1	5	1	1	6	1	1	1	1	1	2	1	1	1	4	2	1	2	2	34	Newar		1	hindu		12	home maker		2	2	no	12	1	24
5	2254	2	2	1	1	1	2	1	2	2	2	1	1	2	1	1	1	1	1	6	6	4	4	1	1	1	2	1	2	2	40	Brahmin/Chettri/Thakuri/Sanyasi		1	hindu		10	business		2	1	yes	15	1	20
6	1428	1	2	2	1	2	1	2	2	1	1	1	1	2	1	1	1	2	1	5	5	4	5	1	2	1	1	1	2	2	38	Brahmin/Chettri/Thakuri/Sanyasi		1	hindu		10	home maker		2	1	yes	12	1	24
7	1305	1	1	1	1	5	5	4	5	4	4	1	1	1	1	1	1	1	1	5	4	4	4	1	1	1	1	1	2	2	50	Sherpa/Bhote		1	buddhist		0	farmer		5	1	no	14	2	14
8	1312	4	4	4	4	4	3	4	3	3	4	2	3	3	3	4	2	2	3	3	3	3	3	3	3	4	1	1	2	2	55	Kami/Damai/Sarki/Gaaine/Baadi		1	christian		0	farmer		2	2	yes	14	2	17
9	2252	2	2	1	2	5	2	2	3	3	2	1	1	1	1	4	1	1	1	4	3	3	2	1	1	3	2	1	2	2	31	Newar		1	hindu		12	home maker		0	2	no	13	1	21
10	1272	4	4	4	4	4	3	5	4	4	3	3	3	3	2	3	1	1	2	4	4	4	4	2	2	4	1	1	2	2	46	Newar		1	hindu		2	business		1	1	no	13	1	24
11	1270	1	1	2	1	2	1	2	3	4	4	1	1	1	1	1	1	1	1	5	5	5	5	1	1	1	1	1	2	2	43	Newar		1	hindu		10	farmer		2	1	yes	19	1	23
12	1269	3	3	3	3	2	3	2	2	4	2	2	2	1	1	2	1	1	1	2	2	2	1	2	2	4	1	1	2	2	33	Newar		1	hindu		2	others	Helper	3	1	yes	13	1	19
13	1099	5	5	1	1	1	5	2	1	1	1	1	1	2	2	1	2	2	2	5	5	5	5	2	2	4	1	1	2	2	36	Brahmin/Chettri/Thakuri/Sanyasi		1	hindu		6	umemployed		2	1	yes	13	1	18
14	2088	2	1	2	2	2	6	5	5	1	5	1	1	1	1	1	1	1	1	6	6	5	5	1	1	6	2	1	2	2	36	Brahmin/Chettri/Thakuri/Sanyasi		1	hindu		0	farmer		2	1	yes	14	1	14
15	2198	2	1	2	1	1	1	3	1	1	1	2	1	1	1	1	1	1	1	6	5	4	3	1	1	1	2	1	2	2	36	Brahmin/Chettri/Thakuri/Sanyasi		1	hindu		10	farmer		3	1	yes	15	1	16	1	2		4
16	1440	2	2	1	2	1	3	5	2	4	3	1	1	1	1	5	1	1	1	6	5	4	5	1	1	5	1	1	2	2	31	Brahmin/Chettri/Thakuri/Sanyasi		1	hindu		18	home maker		2	2	no	14	1	23
17	1075	2	2	5	1	5	5	6	6	5	1	1	1	1	1	1	2	2	1	4	4	4	4	2	4	4	1	1	2	2	44	Brahmin/Chettri/Thakuri/Sanyasi		1	hindu		0	farmer		6	1	yes	14	1	16
18	1080	5	5	5	2	6	6	6	2	6	1	1	1	1	1	1	1	1	1	6	6	6	5	2	5	3	1	1	2	2	42	Newar		1	hindu		4	farmer		2	1	yes	15	1	25
19	2074	1	1	1	1	1	5	6	1	2	5	1	1	1	1	1	1	1	1	6	6	1	5	1	1	6	2	1	2	2	38	Newar		1	hindu		9	home maker		2	1	no	13	1	15	2	1		4
20	2197	1	1	1	1	1	1	4	1	1	1	1	1	1	1	1	1	1	1	4	5	4	5	1	1	1	2	1	2	2	32	Kami/Damai/Sarki/Gaaine/Baadi		1	christian		12	business		1	1	yes	13	1	21	1	0		4
21	1088	1	1	6	1	1	5	4	5	5	2	1	1	1	1	1	1	1	1	4	4	3	3	2	2	4	1	1	2	2	33	Brahmin/Chettri/Thakuri/Sanyasi		1	hindu		10	farmer		2	1	yes	12	1	19
22	1288	1	1	1	1	5	5	1	1	1	1	5	6	1	1	6	1	1	1	5	5	4	1	6	6	6	1	1	2	2	50	Newar		1	hindu		0	farmer		4	2	yes	18	2	20
23	2224	2	2	2	2	2	2	2	2	3	3	2	2	2	2	2	2	2	2	4	3	4	3	3	3	4	2	1	2	2	45	Brahmin/Chettri/Thakuri/Sanyasi		1	hindu		0	farmer		3	1	yes	14	1	16
24	1287	1	1	1	1	1	6	5	5	5	5	1	1	1	1	1	1	1	1	5	6	6	6	1	1	1	1	1	2	2	52	Newar		1	hindu		0	farmer		4	1	no	17	2	18
25	1285	6	6	6	6	6	6	2	4	6	1	1	1	4	2	6	1	1	1	6	1	1	1	6	4	1	1	1	2	2	35	Newar		1	hindu		12	home maker		2	1	yes	15	1	21
26	1291	1	2	5	5	2	6	6	6	6	6	5	5	2	1	1	1	1	1	6	5	2	4	6	6	6	1	1	2	2	50	Newar		1	hindu		12	business		2	1	no	13	1	22
27	1290	1	2	5	1	1	1	3	4	5	5	1	1	1	1	1	1	1	2	5	5	5	5	1	1	1	1	1	2	2	40	Kami/Damai/Sarki/Gaaine/Baadi		4	christian		0	farmer		2	1	no	15	1	19	4	2		3
28	1292	2	2	2	2	2	3	4	3	4	3	2	2	3	3	3	2	2	2	5	5	5	4	2	3	4	1	1	2	2	50	Newar		4	hindu		0	farmer		3	1	no	14	1	19
29	1368	1	1	1	1	2	5	5	5	5	5	2	1	1	1	1	1	1	1	3	4	5	5	1	1	1	1	1	2	2	37	Newar		1	hindu		7	farmer		2	1	yes	12	1	21	3	2		3
30	1363	3	2	2	2	2	4	3	4	2	2	2	2	2	3	2	2	2	2	3	3	2	2	2	2	3	1	1	2	2	57	Brahmin/Chettri/Thakuri/Sanyasi		1	hindu		0	farmer		5	2	yes	16	2	15
31	2255	2	2	1	1	3	4	4	4	1	2	1	1	2	2	1	1	1	2	2	2	4	3	2	2	5	2	1	2	2	47	Brahmin/Chettri/Thakuri/Sanyasi		1	hindu		10	farmer		2	2	yes	14	1	20
32	2171	1	1	6	1	1	5	2	2	1	1	1	1	1	1	1	2	1	1	6	1	5	1	1	6	6	2	1	2	2	33	Newar		1	hindu		10	business		1	1	no	13	1	28	1	0		6
33	2175	1	1	1	1	6	1	1	1	1	6	1	1	1	1	6	1	1	1	1	1	1	1	1	6	6	2	1	2	2	56	Newar		1	hindu		10	home maker		4	1	no	18	2	22	2	0		1
34	1402	1	1	1	1	1	1	6	2	6	6	1	1	1	2	1	1	1	1	6	1	1	1	6	6	6	1	1	2	2	43	Brahmin/Chettri/Thakuri/Sanyasi		1	hindu		0	farmer		3	1	yes	13	1	16
35	2131	1	1	1	1	1	2	6	5	5	5	1	1	1	1	1	1	1	1	6	6	6	6	1	1	6	2	1	2	2	59	Newar		4	hindu		0	farmer		8	1	no	14	2	20
36	1385	1	1	3	2	3	4	3	3	3	3	1	1	1	1	1	1	1	1	1	4	5	5	1	1	1	1	1	2	2	41	Newar		1	hindu		10	farmer		2	1	no	15	1	20	3	0		4
37	1452	2	2	2	2	2	2	2	1	4	1	1	1	1	1	2	1	1	1	2	2	1	2	1	1	5	1	1	2	2	36	Magar/Tamang/Rai/Limbu		1	hindu		10	home maker		2	2	no	14	1	17
38	1454	1	1	1	1	5	6	2	1	3	3	1	1	1	1	6	2	2	2	5	4	4	4	1	1	4	1	1	2	2	41	Brahmin/Chettri/Thakuri/Sanyasi		1	hindu		12	home maker		3	1	yes	13	1	20
39	1181	2	2	2	2	2	2	2	2	3	2	1	1	1	1	1	2	2	2	2	2	2	2	5	5	3	1	1	2	2	37	Newar		1	hindu		17	business		1	1	yes	14	1	19
40	2145	1	1	6	6	6	4	6	5	4	4	1	1	1	1	1	2	2	2	4	5	2	2	2	2	2	2	1	2	2	44	Newar		1	hindu		3	business		2	1	yes	17	1	16
41	1324	6	6	1	1	6	1	1	5	5	1	1	6	1	1	6	1	1	1	6	6	6	4	6	6	6	1	1	2	2	49	Brahmin/Chettri/Thakuri/Sanyasi		1	hindu		0	farmer		2	1	yes	17	1	15
42	1230	2	1	1	1	1	2	2	1	1	1	1	1	1	1	1	1	1	2	6	5	1	1	6	2	5	1	1	2	2	41	Newar		1	hindu		10	business		3	1	yes	15	1	22
43	2051	1	1	1	1	1	1	1	1	1	6	1	1	1	1	1	1	1	1	6	3	5	1	1	5	6	2	1	2	2	55	Brahmin/Chettri/Thakuri/Sanyasi		1	hindu		0	home maker		4	2	yes	12	2	16
44	2152	1	1	1	1	1	2	2	3	3	3	1	1	1	1	2	1	1	1	6	6	2	2	1	2	2	2	1	2	2	47	Brahmin/Chettri/Thakuri/Sanyasi		1	hindu		0	farmer		3	2	yes	13	1	19
45	1198	6	6	6	6	6	5	5	6	6	6	6	6	6	6	6	2	2	2	6	6	5	5	3	3	3	1	1	2	2	51	Brahmin/Chettri/Thakuri/Sanyasi		1	hindu		0	others		2	1	no	16	2	18	3	1		1
46	2148	2	2	5	5	5	5	5	5	4	4	2	2	2	2	2	5	5	5	5	6	5	5	5	5	5	2	1	2	2	47	Newar		1	christian		11	others		2	1	yes	14	1	24
47	2146	1	2	2	2	2	6	1	1	2	5	1	1	1	1	1	1	1	1	2	1	6	6	5	4	5	2	1	2	2	43	Newar		1	hindu		12	business		2	1	no	11	1	20	1	0		5
48	1189	1	1	1	1	1	3	6	2	5	5	2	1	1	1	1	1	1	2	2	5	2	2	1	1	1	1	1	2	2	45	Magar/Tamang/Rai/Limbu		4	hindu		10	others		3	2	no	14	1	16	2	0		3
49	1190	2	2	1	6	6	6	6	2	5	5	2	1	1	1	1	2	2	2	3	5	3	3	1	1	2	1	1	2	2	45	Brahmin/Chettri/Thakuri/Sanyasi		1	hindu		0	others		2	1	no	15	1	24
50	1191	2	3	2	2	2	4	5	2	2	5	1	1	1	1	2	1	1	1	4	4	5	5	1	1	1	1	1	2	2	38	Brahmin/Chettri/Thakuri/Sanyasi		3	hindu		4	others	Labour	3	1	no	14	1	15
51	2137	1	1	6	5	3	6	5	3	6	6	5	5	4	3	6	1	1	2	5	5	5	5	2	3	3	2	1	2	2	45	Brahmin/Chettri/Thakuri/Sanyasi		4	hindu		0	others		3	2	no	13	2	19
52	1194	5	5	4	2	2	3	4	6	5	5	1	1	1	1	1	2	2	1	5	5	3	3	5	5	5	1	1	2	2	47	Magar/Tamang/Rai/Limbu		4	hindu		5	umemployed		1	2	no	12	1	15
53	1187	1	1	5	2	2	3	5	5	2	2	2	2	2	2	2	2	2	2	2	2	3	3	3	3	3	1	1	2	2	60	Newar		1	hindu		15	home maker		3	2	no	15	2	23	2	0		4
54	1192	2	2	1	2	3	4	5	4	4	5	1	1	1	1	1	2	2	2	4	5	4	2	2	2	2	1	1	2	2	37	Sherpa/Bhote		1	buddhist		12	home maker		2	2	no	16	1	23	2	0		3
55	1186	1	2	2	1	5	4	4	1	5	4	1	2	2	2	2	1	1	1	5	5	1	1	2	2	2	1	1	2	2	44	Sherpa/Bhote		1	hindu		8	business		2	1	yes	13	1	18
56	1182	2	2	5	2	5	4	2	1	2	1	1	1	1	1	1	1	1	1	5	5	6	5	1	1	2	1	1	2	2	34	Newar		1	hindu		12	umemployed		2	1	yes	13	1	22
57	1184	6	6	2	2	2	2	2	1	5	1	1	5	4	2	5	5	2	2	5	5	2	2	2	2	2	1	1	2	2	46	Newar		1	hindu		12	others		2	2	yes	13	1	18	3	0		1
58	1174	2	2	2	2	2	2	2	3	1	1	2	4	2	1	3	2	2	2	6	6	4	4	3	3	3	1	1	2	2	51	Sherpa/Bhote		1	hindu		12	home maker		1	2	no	13	2	30	4	0		1
59	1175	1	1	1	1	6	1	1	1	5	5	1	1	1	1	1	2	2	2	4	4	4	4	6	6	6	1	1	2	2	42	Newar		1	buddhist		12	business		2	1	no	13	1	21	2	0		1
60	1177	1	1	6	6	6	6	5	3	5	5	1	1	2	2	5	2	2	2	6	6	5	5	2	2	2	1	1	2	2	35	Brahmin/Chettri/Thakuri/Sanyasi		1	hindu		5	others		2	1	yes	13	1	21
61	1178	2	2	2	1	2	2	2	2	4	3	2	2	2	2	2	2	2	2	2	2	2	3	2	2	2	1	1	2	2	53	Sherpa/Bhote		1	buddhist		0	business		2	1	yes	13	2	19
62	1180	2	2	2	2	3	5	4	2	2	2	2	2	2	2	2	2	2	2	3	3	2	2	2	2	2	1	1	2	2	33	Brahmin/Chettri/Thakuri/Sanyasi		1	hindu		12	business		2	1	yes	14	1	24	2	0		1
63	2116	1	1	2	2	2	2	2	2	2	2	2	2	1	1	1	3	3	2	5	2	2	2	2	2	2	2	1	2	2	38	Newar		1	hindu		10	farmer		2	1	yes	15	1	22	2	0		5
64	2153	1	5	2	1	1	2	5	3	4	2	1	1	1	1	1	1	1	1	2	2	2	2	1	1	1	2	1	2	2	35	Newar		1	hindu		15	others		2	2	yes	13	1	23	3	2		1
65	1200	6	6	5	6	6	6	6	6	6	6	5	5	3	2	6	2	2	2	4	4	5	5	2	2	2	1	1	2	2	60	Brahmin/Chettri/Thakuri/Sanyasi		1	hindu		0	home maker		5	2	no	16	2	16
66	1202	1	1	1	1	5	4	2	2	2	2	1	1	1	1	1	1	1	1	5	5	1	1	1	1	1	1	1	2	2	43	Brahmin/Chettri/Thakuri/Sanyasi		1	christian		0	business		4	1	yes	16	1	18
67	2154	5	5	2	1	5	6	1	2	1	2	2	1	1	1	1	2	2	2	5	5	1	1	1	1	1	2	1	2	2	52	Newar		1	hindu		10	business		3	1	no	14	2	20
68	1204	1	2	1	1	5	1	2	2	1	1	1	1	1	1	1	1	1	1	5	5	1	1	1	1	1	1	1	2	2	30	Brahmin/Chettri/Thakuri/Sanyasi		1	hindu		19	others		1	1	yes	11	1	25
69	2143	1	1	1	1	5	3	3	4	2	2	1	1	1	1	1	2	2	2	5	5	5	5	1	1	1	2	1	2	2	47	Newar		1	hindu		12	business		3	1	no	14	1	20	1	0		4
70	1188	2	2	2	1	1	5	5	5	5	5	1	1	1	1	1	2	2	2	5	5	4	4	4	4	4	1	1	2	2	59	Brahmin/Chettri/Thakuri/Sanyasi		1	hindu		0	home maker		3	1	no	14	2	18
71	2136	5	5	2	1	5	5	5	6	5	5	1	2	1	1	1	2	2	2	5	5	5	5	5	5	4	2	1	2	2	43	Brahmin/Chettri/Thakuri/Sanyasi		1	hindu		5	business		2	2	yes	14	1	14
72	2118	5	4	5	2	4	4	3	5	4	3	1	1	1	1	2	1	1	1	4	4	4	4	2	2	2	2	1	2	2	33	Magar/Tamang/Rai/Limbu		1	buddhist		5	others		3	1	yes	14	1	16
73	1165	5	6	3	1	1	4	4	5	5	1	1	5	4	1	5	1	1	5	3	2	1	4	1	1	4	1	1	2	2	39	Magar/Tamang/Rai/Limbu		3	hindu		8	others	Labour	3	1	no	13	1	15
74	1147	5	5	2	6	5	1	2	2	4	4	1	1	1	1	1	1	1	1	5	5	2	1	2	2	2	1	1	2	2	30	Sherpa/Bhote		4	buddhist		17	others		1	2	no	11	1	23
76	1148	1	2	1	1	4	2	2	2	5	1	2	1	1	1	1	1	1	1	4	4	4	4	1	1	1	1	1	2	2	51	Brahmin/Chettri/Thakuri/Sanyasi		1	hindu		10	others		2	1	yes	14	1	15	4	1		5
77	1152	3	3	4	5	6	6	5	6	5	5	4	4	2	2	4	1	1	2	5	5	5	5	4	3	3	1	1	2	2	35	Sherpa/Bhote		1	christian		0	home maker		6	1	yes	14	1	14
78	1153	2	2	2	2	5	2	4	2	1	1	1	1	1	1	1	2	2	2	2	2	1	1	5	5	4	1	1	2	2	40	Brahmin/Chettri/Thakuri/Sanyasi		1	hindu		9	home maker		2	1	yes	12	1	16	3	2		3
79	1154	6	6	5	5	5	2	5	1	4	4	2	2	1	1	4	3	2	2	5	5	5	5	1	1	1	1	1	2	2	52	Sherpa/Bhote		1	buddhist		0	farmer		4	1	no	15	1	17	2	0		1
80	1157	1	1	1	1	1	1	1	2	2	2	1	1	1	1	1	1	2	2	5	5	4	4	1	1	1	1	1	2	2	50	Newar		1	hindu		12	others		2	1	no	11	1	27	2	0		5
81	2113	4	4	3	1	2	2	6	5	4	4	2	2	2	1	2	1	1	1	2	2	1	1	2	2	2	2	1	2	2	35	Newar		1	hindu		3	farmer		3	1	yes	20	1	21
82	1232	1	2	2	1	1	2	1	1	1	1	1	1	1	1	1	1	1	1	6	1	1	1	1	1	6	1	1	2	2	32	Brahmin/Chettri/Thakuri/Sanyasi		1	hindu		10	others	Tailoring	2	2	no	14	1	15
83	1233	2	1	1	5	5	2	6	6	5	1	1	5	2	2	5	1	1	2	3	2	4	2	2	5	5	1	1	2	2	45	Newar		1	hindu		4	umemployed		2	1	yes	12	1	22
84	1234	5	3	4	1	1	2	1	2	5	1	1	5	1	2	1	2	1	2	5	6	4	4	6	5	5	1	1	2	2	43	Newar		1	hindu		10	home maker		2	1	no	14	1	31
85	1299	1	1	1	1	1	6	5	5	5	5	1	1	1	1	1	1	1	1	5	5	6	6	1	1	1	1	1	2	2	32	Brahmin/Chettri/Thakuri/Sanyasi		1	hindu		8	farmer		1	1	yes	13	1	22
86	1236	3	3	5	4	4	2	3	6	5	1	2	3	1	2	4	1	1	2	2	2	1	1	2	2	5	1	1	2	2	47	Newar		1	hindu		0	home maker		3	1	yes	14	1	22
87	1235	1	2	5	5	4	3	3	4	2	2	4	4	5	5	4	3	3	3	3	4	3	3	6	4	5	1	1	2	2	41	Newar		1	christian		10	farmer		2	1	yes	15	1	27
88	1239	1	1	1	1	1	1	1	5	3	1	1	1	1	1	1	1	1	1	1	1	1	1	2	3	5	1	1	2	2	51	Newar		1	hindu		10	farmer		5	1	no	16	1	18	1	0		1
89	1238	1	1	1	6	1	1	3	1	6	6	1	1	3	3	5	6	1	1	6	5	2	4	2	3	1	1	1	2	2	46	Brahmin/Chettri/Thakuri/Sanyasi		1	hindu		0	farmer		3	1	yes	13	1	15	1	0		1
90	1242	2	1	1	1	4	2	2	1	1	1	1	1	1	1	1	1	1	1	2	2	1	1	2	2	5	1	1	2	2	45	Newar		4	hindu		6	home maker		3	1	yes	14	1	19
91	1237	1	1	1	1	4	6	5	5	5	6	1	1	1	1	4	1	1	1	6	6	6	6	1	1	1	1	1	2	2	34	Kami/Damai/Sarki/Gaaine/Baadi		1	hindu		2	farmer		2	2	no	12	1	16	3	2		1
92	1241	1	1	1	1	1	1	6	6	6	1	1	1	6	1	1	5	1	1	6	6	2	5	1	1	6	1	1	2	2	40	Newar		1	hindu		10	home maker		2	1	yes	9	1	15
93	1244	6	6	6	5	6	1	1	1	1	1	6	1	1	1	1	1	1	1	6	6	2	1	1	1	1	1	1	2	2	38	Newar		1	hindu		12	others		2	1	no	13	1	23
94	1240	1	1	1	1	1	2	2	2	2	2	1	1	1	1	1	1	1	1	6	6	6	5	1	1	1	1	1	2	2	33	Sherpa/Bhote		1	christian		0	business		2	2	yes	14	1	17	2	2		1
95	1245	1	1	1	1	4	2	2	2	3	1	1	1	1	1	1	1	1	1	1	1	1	1	2	2	4	1	1	2	2	44	Newar		1	hindu		6	others		2	1	no	14	1	21
96	1243	1	1	1	1	1	1	1	1	1	1	1	1	1	1	1	1	1	1	6	6	5	5	1	1	1	1	1	2	2	41	Newar		1	hindu		3	farmer		1	2	no	16	1	27	2	2		1
97	1247	5	1	1	6	1	2	6	5	6	6	1	2	1	1	1	1	1	1	6	6	1	1	1	6	6	1	1	2	2	43	Newar		1	hindu		9	home maker		2	1	yes	15	1	16	2	0		1
98	1248	3	2	2	2	1	2	1	4	5	2	1	1	1	1	1	1	1	1	4	4	4	3	3	3	5	1	1	2	2	54	Newar		1	hindu		9	farmer		5	2	yes	13	2	19	1	0		1
99	1251	1	1	1	1	4	2	2	2	1	1	1	1	1	1	1	1	1	1	5	5	5	5	2	2	5	1	1	2	2	35	Newar		1	hindu		9	business		2	1	yes	13	1	15
100	1246	1	1	1	1	1	1	2	1	2	2	1	1	1	1	1	1	1	1	6	6	6	6	1	1	1	1	1	2	2	32	Kami/Damai/Sarki/Gaaine/Baadi		1	christian		12	home maker		2	1	no	12	1	23	3	0		4
101	1250	1	1	1	1	6	1	6	1	2	1	1	1	1	1	1	1	1	1	6	1	2	1	1	1	3	1	1	2	2	45	Newar		1	hindu		10	business		2	1	yes	15	1	24	2	0		1
102	1254	2	2	2	2	2	2	2	2	2	2	1	2	1	1	1	1	1	1	2	2	2	2	2	2	4	1	1	2	2	50	Newar		1	hindu		9	farmer		2	1	yes	16	1	25
103	1253	2	1	1	4	6	6	1	6	3	6	1	1	1	1	4	1	1	1	6	6	4	5	2	6	6	1	1	2	2	58	Newar		1	hindu		0	farmer		2	1	no	16	2	17
104	1257	1	1	1	1	2	4	5	5	2	2	1	1	1	1	1	2	2	2	4	4	4	4	2	2	4	1	1	2	2	38	Newar		1	hindu		12	others		2	1	no	13	1	27
105	1256	1	5	3	1	3	1	1	3	5	3	1	1	1	1	5	1	1	2	6	6	1	1	1	3	6	1	1	2	2	31	Brahmin/Chettri/Thakuri/Sanyasi		1	hindu		10	business		2	1	yes	14	1	18
106	1249	6	6	1	1	1	1	1	1	1	1	1	1	1	1	1	1	1	1	6	6	6	6	1	1	1	1	1	2	2	40	Kami/Damai/Sarki/Gaaine/Baadi		1	hindu		2	business		3	2	no	15	2	16	4	2		4
107	1252	6	6	2	2	1	1	1	1	2	1	2	1	1	1	1	1	1	1	6	6	6	6	1	1	1	1	1	2	2	59	Newar		1	hindu		0	farmer		4	2	yes	18	2	18	4	0		3
108	1260	2	2	2	2	3	3	5	4	3	4	2	2	2	2	2	1	1	1	2	2	2	2	2	2	3	1	1	2	2	51	Newar		1	hindu		0	farmer		4	1	no	15	2	13
109	1259	6	6	1	1	1	5	1	6	6	1	5	1	1	1	1	1	1	1	6	6	2	4	6	6	6	1	1	2	2	40	Kami/Damai/Sarki/Gaaine/Baadi		1	christian		0	others		2	1	yes	15	1	18
110	1255	1	1	1	1	1	1	1	1	1	2	1	1	1	1	1	1	1	1	6	6	6	6	6	6	6	1	1	2	2	40	Brahmin/Chettri/Thakuri/Sanyasi		4	christian		0	farmer		4	2	no	13	1	20
111	1262	1	1	6	6	6	1	1	1	2	2	1	1	1	2	1	3	1	1	6	3	2	2	5	6	2	1	1	2	2	37	Brahmin/Chettri/Thakuri/Sanyasi		1	hindu		10	others		3	1	yes	15	1	15
112	1267	1	1	1	1	1	2	3	6	5	5	1	1	1	1	1	1	1	1	6	6	6	6	1	1	1	1	1	2	2	39	Kami/Damai/Sarki/Gaaine/Baadi		1	christian		16	business		2	1	yes	12	1	19
113	1304	2	1	1	2	4	4	2	5	4	4	1	2	1	1	1	1	1	2	5	5	4	4	3	3	4	1304	1	2	2	30	Kami/Damai/Sarki/Gaaine/Baadi		1	christian		12	umemployed		2	1	yes	14	2	19
114	1265	1	1	1	1	5	5	6	5	6	5	4	1	1	1	1	1	1	1	6	6	1	1	4	4	4	1	1	2	2	36	Newar		1	hindu		8	farmer		2	1	yes	12	1	19
115	1300	1	1	1	1	1	4	4	1	5	1	1	1	1	1	6	1	1	1	6	6	6	5	6	6	6	1	1	2	2	43	Newar		1	hindu		10	business		2	1	no	18	1	22	2	0		6
116	1303	6	6	1	1	6	5	4	5	5	5	1	1	1	1	6	1	1	1	6	4	5	1	6	6	6	1	1	2	2	40	Newar		1	hindu		10	farmer		2	1	yes	13	1	22	2	0		1
117	1258	1	1	1	1	1	1	1	1	1	1	1	1	1	1	1	1	1	1	6	6	6	4	1	1	1	1	1	2	2	30	Kami/Damai/Sarki/Gaaine/Baadi		1	christian		5	farmer		2	1	yes	13	1	18	4	2		3
118	1261	1	1	1	1	1	1	1	1	1	2	3	2	3	2	2	1	1	2	5	5	5	5	1	1	2	1	1	2	2	30	Kami/Damai/Sarki/Gaaine/Baadi		1	christian		8	business		2	1	no	12	1	19
119	1264	1	1	1	1	2	2	2	2	1	2	1	1	1	1	1	1	1	1	6	5	5	5	1	1	1	1	1	2	2	37	Newar		1	hindu		0	farmer		3	2	no	15	1	21	1	0		4
120	1263	4	4	5	5	4	4	5	4	5	4	3	4	4	4	4	2	3	3	3	3	3	3	4	4	3	1	1	2	2	46	Brahmin/Chettri/Thakuri/Sanyasi		1	hindu		0	farmer		2	1	no	16	1	15
121	1266	4	4	2	2	4	4	4	4	3	3	5	4	3	3	3	1	1	3	2	3	4	4	4	4	4	1	1	2	2	59	Newar		1	hindu		0	home maker		4	1	yes	15	2	15
122	1268	1	1	1	1	2	1	6	6	4	2	1	5	1	1	1	2	1	1	6	6	6	1	1	1	6	1	1	2	2	38	Newar		1	hindu		10	home maker		2	1	no	14	1	19	3	0		1
123	1273	1	1	1	1	1	1	1	2	3	3	1	1	1	1	1	1	1	1	5	5	5	5	5	1	1	1	1	2	2	30	Kami/Damai/Sarki/Gaaine/Baadi		1	christian		8	business		1	1	yes	14	1	20
124	1271	5	5	5	6	2	1	6	6	6	6	1	1	1	1	6	1	1	1	6	5	5	6	1	6	6	1	1	2	2	40	Newar		1	hindu		10	farmer		2	1	no	14	1	20
125	1275	4	4	2	3	3	4	5	5	3	3	3	3	2	2	4	2	2	3	3	3	3	3	2	3	3	1	1	2	2	42	Newar		1	hindu		0	farmer		2	1	yes	15	1	25
126	1276	1	1	3	2	2	3	3	2	3	4	1	1	1	1	1	1	1	1	5	4	5	6	1	1	1	1	1	2	2	35	Newar		1	christian		0	home maker		2	1	yes	17	1	21	1	2		3
127	1278	2	2	3	3	4	4	4	4	3	3	3	3	3	3	3	2	1	3	3	3	3	3	3	3	3	1	1	2	2	45	Newar		1	hindu		2	business		2	1	yes	14	1	18
128	1274	1	1	5	1	1	1	1	1	1	1	5	1	1	1	1	1	1	1	6	6	1	1	6	6	6	1	1	2	2	39	Newar		1	hindu		5	farmer		1	1	yes	14	1	18
129	1277	1	1	5	5	6	2	2	6	6	6	6	5	1	1	5	1	1	1	6	4	2	2	4	5	6	1	1	2	2	53	Newar		1	hindu		0	farmer		3	2	yes	12	2	16
130	1280	1	1	1	1	1	5	2	4	4	2	1	1	1	1	2	1	1	2	2	2	3	2	2	2	4	1	1	2	2	32	Newar		1	hindu		10	farmer		1	1	no	14	1	24
131	1281	1	1	1	1	2	3	5	5	5	5	1	1	1	1	1	1	1	1	5	5	5	6	1	1	3	1	1	2	2	45	Kami/Damai/Sarki/Gaaine/Baadi		4	hindu		0	business		3	2	no	12	1	15	4	2		3
132	1283	4	4	2	2	4	2	4	4	2	4	3	3	2	2	4	2	1	3	3	2	3	2	2	2	2	1	1	2	2	51	Newar		1	hindu		0	farmer		3	1	no	12	1	21
133	1279	1	1	5	5	6	3	4	3	5	4	2	1	1	1	1	1	1	1	6	5	1	2	6	6	6	1	1	2	2	46	Newar		1	hindu		12	farmer		2	1	no	15	1	26
134	1284	5	5	1	2	3	1	5	5	5	5	2	1	1	1	1	1	1	1	5	5	5	5	1	1	4	1	1	2	2	55	Newar		1	hindu		0	home maker		4	2	no	15	2	25
135	1286	2	2	2	2	4	3	4	4	2	2	2	2	2	2	2	1	1	1	2	2	2	2	2	2	4	1	1	2	2	58	Brahmin/Chettri/Thakuri/Sanyasi		1	hindu		0	farmer		1	1	no	16	2	18
136	1282	6	6	6	1	1	1	1	6	5	1	1	6	1	1	6	1	1	1	6	6	1	1	6	6	6	1	1	2	2	36	Newar		1	hindu		12	business		2	1	yes	13	1	21
137	1289	2	2	2	3	3	4	4	4	2	3	2	2	2	2	2	2	2	2	3	3	2	2	3	3	2	1	1	2	2	43	Brahmin/Chettri/Thakuri/Sanyasi		1	hindu		0	business		3	1	yes	13	1	18
138	1301	2	3	4	3	4	4	3	4	3	2	3	3	2	2	2	2	2	2	4	4	4	4	3	4	5	1	1	2	2	48	Kami/Damai/Sarki/Gaaine/Baadi		1	hindu		0	others		3	2	yes	11	2	16
140	1294	1	1	1	1	1	5	6	5	5	4	1	1	1	1	1	1	1	1	6	6	4	4	6	6	6	1	1	2	2	45	Newar		1	hindu		10	farmer		2	1	yes	12	1	22
141	1295	3	3	4	4	3	5	4	4	3	3	2	2	2	2	2	1	1	2	5	5	4	5	2	3	4	1	1	2	2	36	Kami/Damai/Sarki/Gaaine/Baadi		1	christian		11	farmer		2	1	yes	14	1	24
142	1298	2	2	2	2	2	4	3	4	3	3	1	1	1	2	1	2	1	2	2	1	2	1	3	3	4	1	1	2	2	40	Kami/Damai/Sarki/Gaaine/Baadi		1	hindu		0	others		1	1	yes	12	1	18
143	1297	4	4	1	1	1	6	6	6	6	2	1	1	1	1	1	1	1	1	1	1	1	1	1	6	6	1	1	2	2	32	Newar		1	hindu		17	others		1	2	no	13	1	28
144	1293	1	1	1	1	1	5	5	5	5	5	1	1	1	1	1	1	1	1	5	5	5	5	1	1	1	1	1	2	2	34	Brahmin/Chettri/Thakuri/Sanyasi		1	hindu		19	business		2	2	yes	14	1	22
145	1302	1	1	1	1	1	6	6	5	4	4	1	1	1	1	1	1	1	1	6	5	6	6	1	1	1	1	1	2	2	56	Kami/Damai/Sarki/Gaaine/Baadi		4	christian		0	business		2	1	no	13	2	17
146	1306	1	1	1	1	1	6	5	5	6	5	1	1	1	1	6	1	1	1	6	6	6	5	6	6	6	1	1	2	2	45	Newar		1	hindu		8	business		2	1	yes	17	1	20
147	1307	3	3	3	3	3	4	4	4	2	2	2	2	3	3	2	2	2	2	4	3	3	3	3	3	4	1	1	2	2	38	Newar		1	hindu		10	home maker		1	2	yes	13	1	15
148	1308	2	1	1	1	1	1	1	1	5	5	1	6	1	1	1	1	1	1	1	1	1	5	6	6	6	1	1	2	2	45	Newar		1	hindu		10	home maker		1	2	no	13	1	27
149	1309	2	2	4	4	4	4	4	4	2	2	2	2	2	2	2	2	1	1	2	2	4	2	3	3	4	1	1	2	2	45	Brahmin/Chettri/Thakuri/Sanyasi		1	hindu		1	farmer		2	1	no	15	1	18	2	0		1
150	1311	6	6	6	6	6	1	1	1	1	6	6	6	1	1	6	1	1	1	6	6	6	1	1	3	4	1	1	2	2	45	Newar		1	hindu		10	home maker		2	1	no	15	2	20	1	0		6
151	2161	3	3	3	3	4	3	4	4	3	3	2	2	2	2	3	2	2	2	3	4	3	4	2	3	3	2	1	2	2	32	Brahmin/Chettri/Thakuri/Sanyasi		1	christian		8	home maker		2	1	no	14	1	17
152	1310	1	1	1	1	1	4	4	4	4	4	1	1	1	1	1	1	1	1	6	6	5	5	1	1	1	1	1	2	2	48	Brahmin/Chettri/Thakuri/Sanyasi		4	hindu		11	business		2	1	no	14	1	20	1	0		3
153	1314	3	3	1	4	1	1	1	2	1	4	6	4	1	1	4	1	1	1	6	4	4	1	6	6	6	1	1	2	2	40	Newar		1	hindu		1	farmer		3	1	yes	16	1	26
154	1313	2	2	1	2	2	5	5	5	5	5	1	1	1	1	1	2	2	2	5	4	4	4	1	1	1	1	1	2	2	60	Brahmin/Chettri/Thakuri/Sanyasi		1	hindu		0	farmer		4	1	yes	14	2	16	4	0		4
155	1316	1	1	1	1	4	4	5	5	5	5	1	1	1	1	1	1	1	1	6	5	5	6	1	1	2	1	1	2	2	47	Newar		1	hindu		0	farmer		2	2	yes	15	1	20
156	2162	3	3	4	4	4	4	4	4	3	3	3	3	3	3	3	2	2	2	3	4	4	4	3	3	4	2	1	2	2	37	Kami/Damai/Sarki/Gaaine/Baadi		1	hindu		0	others	Labour	3	1	yes	14	2	19
157	1317	6	6	6	6	1	1	1	1	1	1	6	6	2	1	6	1	1	1	4	5	5	1	6	6	6	1	1	2	2	49	Brahmin/Chettri/Thakuri/Sanyasi		1	hindu		0	farmer		3	1	yes	15	2	18
158	1321	1	1	1	1	1	1	1	1	1	1	1	1	1	1	1	1	1	1	6	6	5	4	6	6	6	1	1	2	2	47	Brahmin/Chettri/Thakuri/Sanyasi		1	hindu		0	farmer		2	1	yes	14	1	17
159	1319	1	1	1	1	1	3	4	1	4	4	1	1	1	1	1	1	1	1	4	4	4	4	1	1	1	1	1	2	2	42	Brahmin/Chettri/Thakuri/Sanyasi		1	hindu		10	farmer		2	1	yes	15	1	24
160	1322	2	2	1	1	4	4	4	4	4	4	1	1	1	1	1	1	1	1	5	4	4	5	1	1	1	1	1	2	2	59	Brahmin/Chettri/Thakuri/Sanyasi		1	hindu		0	home maker		6	1	no	17	2	20
161	1325	3	3	4	4	4	5	5	5	5	5	1	1	1	1	1	1	1	1	6	6	6	6	1	1	2	1	1	2	2	55	Brahmin/Chettri/Thakuri/Sanyasi		1	hindu		0	others		2	2	no	13	2	14
162	1327	6	6	1	1	2	1	1	1	2	6	6	6	1	1	1	1	1	1	6	6	6	6	6	6	6	1	1	2	2	52	Brahmin/Chettri/Thakuri/Sanyasi		1	hindu		0	farmer		0	2	yes	18	2	19
163	1329	6	6	2	2	6	6	5	1	6	6	6	6	1	1	6	1	1	1	6	6	1	1	4	6	6	1	1	2	2	40	Brahmin/Chettri/Thakuri/Sanyasi		1	hindu		3	farmer		1	1	yes	13	1	17	1	0		6
164	1328	1	1	1	2	2	4	4	6	5	5	1	2	1	1	1	1	1	1	5	5	5	5	5	1	1	1	1	2	2	57	Brahmin/Chettri/Thakuri/Sanyasi		4	hindu		3	farmer		2	2	no	15	2	15
165	2163	2	3	3	3	4	4	4	4	2	3	2	2	3	3	2	2	2	2	4	4	4	3	3	3	4	2	1	2	2	32	Brahmin/Chettri/Thakuri/Sanyasi		1	hindu		12	home maker		2	1	yes	12	1	21	1	0		6
166	1315	2	2	3	3	4	3	3	4	3	3	2	2	2	3	2	2	2	2	5	5	6	5	3	3	4	1	1	2	2	42	Newar		4	hindu		0	others		2	1	no	14	1	22
167	1331	6	6	1	1	6	4	4	5	6	6	1	1	1	1	1	1	1	1	6	6	6	1	6	6	6	1	1	2	2	49	Newar		1	hindu		0	farmer		3	1	no	15	2	23
168	1333	1	1	1	1	6	6	6	6	6	6	1	1	1	1	1	1	1	1	6	6	1	1	6	6	6	1	1	2	2	31	Brahmin/Chettri/Thakuri/Sanyasi		1	hindu		15	farmer		2	1	yes	16	1	25
169	2164	2	4	3	2	3	3	3	4	2	2	1	1	1	1	1	2	1	1	3	4	4	3	3	2	3	2	1	2	2	30	Sherpa/Bhote		1	hindu		10	business		2	1	no	13	1	17	1	2		1
170	1330	2	3	2	2	2	2	5	5	5	5	2	1	1	1	1	1	1	1	5	5	5	6	1	3	3	1	1	2	2	31	Brahmin/Chettri/Thakuri/Sanyasi		1	hindu		11	business		2	1	yes	12	1	16
171	1335	1	1	6	6	1	1	5	1	1	1	6	1	1	1	1	1	1	1	1	1	1	1	6	6	6	1	1	2	2	49	Brahmin/Chettri/Thakuri/Sanyasi		1	hindu		0	business		3	1	yes	14	2	15
172	1332	3	3	2	2	2	4	4	4	4	4	1	1	1	1	1	1	1	1	4	5	4	4	1	1	1	1	1	2	2	51	Brahmin/Chettri/Thakuri/Sanyasi		1	hindu		5	business		3	1	no	16	1	15
173	1337	6	6	1	1	1	1	1	1	1	1	6	6	1	1	6	1	1	1	6	6	1	1	6	6	6	1	1	2	2	51	Brahmin/Chettri/Thakuri/Sanyasi		1	hindu		0	farmer		2	2	no	14	2	18
174	1334	1	1	2	2	2	3	3	4	3	3	2	2	1	1	1	1	1	1	4	5	5	5	1	1	1	1	1	2	2	31	Brahmin/Chettri/Thakuri/Sanyasi		1	hindu		0	farmer		2	2	no	15	1	19
175	1318	3	3	4	4	4	4	4	4	3	3	3	3	3	3	3	2	2	2	4	4	4	4	3	3	4	1	1	2	2	49	Kami/Damai/Sarki/Gaaine/Baadi		1	hindu		1	others		2	1	yes	13	1	20
176	1339	1	1	1	1	1	6	6	6	6	6	6	1	1	1	1	1	1	1	1	2	1	1	6	6	6	1	1	2	2	42	Brahmin/Chettri/Thakuri/Sanyasi		1	hindu		0	farmer		5	2	no	13	1	16	4	0		1
177	1326	3	3	3	3	4	3	2	2	2	2	2	1	2	2	2	1	1	1	1	1	1	1	3	3	4	1	1	2	2	38	Newar		1	hindu		10	business		2	1	yes	13	1	24
178	1320	3	3	3	3	5	3	3	4	3	3	3	3	3	3	3	2	2	3	3	3	3	3	4	3	4	1	1	2	2	30	Newar		1	hindu		12	home maker		2	1	no	15	1	18
179	1323	2	2	4	4	3	4	4	2	2	2	5	2	2	1	1	1	1	1	4	4	4	4	3	3	4	1	1	2	2	38	Brahmin/Chettri/Thakuri/Sanyasi		1	hindu		10	farmer		2	1	yes	14	1	17
180	1336	3	3	1	1	4	4	4	4	4	5	1	1	1	1	1	1	1	1	6	6	6	6	1	1	1	1	1	2	2	37	Kami/Damai/Sarki/Gaaine/Baadi		1	hindu		0	business		2	1	yes	13	1	22	3	0		4
181	1341	6	6	6	6	6	6	6	5	6	6	6	1	1	1	6	1	1	1	6	5	1	1	6	6	6	1	1	2	2	45	Brahmin/Chettri/Thakuri/Sanyasi		1	hindu		0	farmer		3	1	yes	16	1	10
182	1338	3	2	2	2	3	4	5	5	5	5	1	1	1	1	1	1	1	1	6	6	6	6	1	1	1	1	1	2	2	40	Brahmin/Chettri/Thakuri/Sanyasi		1	hindu		10	home maker		2	1	yes	17	1	17	1	2		3
183	1342	6	6	6	6	6	1	1	6	1	1	1	1	1	1	6	6	6	6	1	5	1	1	6	6	6	1	1	2	2	32	Brahmin/Chettri/Thakuri/Sanyasi		1	hindu		10	farmer		2	1	no	13	1	18
184	1345	2	2	2	2	3	2	2	3	2	2	2	1	1	1	1	2	1	1	2	2	2	3	3	3	4	1	1	2	2	35	Newar		1	hindu		10	others		2	2	no	15	1	28
185	1343	6	6	6	6	6	1	1	1	2	6	1	1	1	1	6	1	1	1	6	5	4	1	6	6	6	1	1	2	2	40	Brahmin/Chettri/Thakuri/Sanyasi		1	hindu		10	farmer		2	1	no	14	1	20	2	0		1
186	1344	1	1	6	6	6	1	1	1	6	6	1	1	1	1	6	1	1	1	6	1	1	5	6	6	6	1	1	2	2	41	Newar		1	hindu		5	business		2	1	yes	14	1	17
187	1340	3	2	1	1	3	4	4	4	4	4	2	1	1	1	1	1	1	1	5	5	5	5	1	1	1	1	1	2	2	52	Brahmin/Chettri/Thakuri/Sanyasi		1	hindu		0	farmer		3	1	yes	15	2	17
188	1346	2	2	1	4	1	1	5	4	1	1	6	1	1	1	5	1	1	1	6	6	1	1	6	6	6	1	1	2	2	37	Newar		1	hindu		12	others		1	1	no	14	1	25	2	2		1
189	1347	3	2	1	5	4	1	1	4	1	4	6	1	1	1	4	1	1	1	6	1	1	1	6	6	6	1	1	2	2	36	Newar		1	hindu		12	home maker		2	1	no	13	1	23
190	1348	1	1	1	1	1	2	3	3	4	4	1	1	1	1	1	1	1	1	4	4	5	5	1	1	1	1	1	2	2	37	Brahmin/Chettri/Thakuri/Sanyasi		1	hindu		7	farmer		2	1	yes	14	1	17	1	2		3
191	1349	1	3	2	2	2	4	4	4	5	4	1	1	1	1	1	1	1	1	6	6	6	6	1	1	1	1	1	2	2	35	Brahmin/Chettri/Thakuri/Sanyasi		1	hindu		12	home maker		2	1	no	12	1	22	3	0		4
192	1358	2	2	1	2	4	2	4	5	5	2	2	2	1	1	1	1	1	1	4	4	4	4	3	3	4	1	1	2	2	33	Newar		1	hindu		18	others		1	2	yes	13	1	26
193	1350	1	1	1	2	1	3	3	3	3	3	2	1	1	1	1	1	1	1	4	4	5	6	1	1	1	1	1	2	2	47	Brahmin/Chettri/Thakuri/Sanyasi		3	christian		0	business		2	1	yes	11	2	15	1	0		4
194	1351	1	1	1	1	1	3	3	3	3	3	1	1	1	1	1	1	1	1	4	4	4	4	1	1	1	1	1	2	2	48	Kami/Damai/Sarki/Gaaine/Baadi		1	hindu		3	home maker		3	1	no	13	2	17	4	0		4
195	1355	3	4	3	3	4	4	4	4	4	3	2	2	3	3	3	2	2	2	3	3	3	3	3	3	3	1	1	2	2	52	Newar		1	hindu		12	home maker		3	1	no	17	2	26
196	1352	1	1	1	2	1	1	4	4	4	4	1	1	1	1	1	1	1	1	6	6	4	4	1	1	1	1	1	2	2	53	Kami/Damai/Sarki/Gaaine/Baadi		4	christian		0	farmer		4	2	no	15	2	18	4	0		3
197	2165	4	4	1	1	4	1	1	1	5	1	1	1	1	1	5	1	1	1	6	5	4	1	6	6	6	2	1	2	2	41	Newar		1	hindu		12	home maker		2	1	no	13	1	23
198	1356	2	2	2	2	4	4	4	4	4	2	2	2	2	1	2	1	2	2	4	4	4	4	3	3	4	1	1	2	2	50	Newar		1	hindu		10	home maker		2	2	yes	11	1	17	4	0		1
199	2166	6	6	1	1	6	6	1	1	1	1	1	6	1	1	1	1	1	1	1	1	1	1	6	6	6	2	1	2	2	39	Newar		1	hindu		10	business		1	1	no	15	1	24
200	1353	1	1	1	1	1	4	4	4	4	4	1	1	1	1	1	1	1	1	4	4	4	4	1	1	1	1	1	2	2	38	Newar		1	hindu		8	farmer		2	1	yes	14	1	25
201	2167	6	6	1	1	2	1	1	5	1	1	1	1	1	1	6	1	1	1	1	6	5	1	6	6	6	2	1	2	2	51	Newar		1	hindu		9	business		3	1	yes	14	1	22
202	1354	3	3	1	1	1	6	6	5	5	4	2	1	1	1	1	1	1	1	5	4	4	5	1	1	1	1	1	2	2	59	Newar		1	hindu		0	farmer		4	1	yes	13	2	20
203	1357	3	4	2	3	3	3	3	4	3	3	2	2	2	2	1	2	1	1	2	2	2	2	3	3	3	1	1	2	2	44	Newar		1	hindu		6	home maker		2	1	yes	14	2	27
204	1360	3	3	3	3	4	4	4	4	4	3	2	2	2	2	2	2	1	1	4	4	4	4	3	3	4	1	1	2	2	38	Brahmin/Chettri/Thakuri/Sanyasi		1	hindu		12	farmer		1	1	no	16	1	23
205	2168	1	1	1	1	6	5	6	5	6	1	1	1	1	1	1	1	1	1	6	6	6	1	6	6	6	2	1	2	2	50	Newar		1	hindu		8	home maker		3	1	no	14	1	35	3	2		1
206	1365	3	3	2	4	4	4	4	4	5	5	2	2	2	1	1	1	1	1	6	6	6	6	1	1	1	1	1	2	2	34	Magar/Tamang/Rai/Limbu		1	hindu		0	home maker		3	1	yes	12	1	15
207	1361	2	2	3	3	5	5	4	5	2	1	1	2	1	1	2	1	1	1	2	2	1	1	3	3	4	1	1	2	2	35	Brahmin/Chettri/Thakuri/Sanyasi		1	hindu		10	farmer		2	2	no	12	1	17
208	1372	2	1	1	1	1	2	2	1	1	5	1	1	1	1	6	2	2	3	6	1	1	1	1	1	2	1	1	2	2	59	Newar		1	hindu		0	home maker		3	1	no	13	2	18
209	1366	1	1	1	1	1	2	3	4	4	4	1	1	1	1	1	1	1	1	4	5	5	5	1	1	2	1	1	2	2	36	Newar		1	hindu		12	home maker		2	1	yes	11	1	25
210	2169	1	1	6	6	6	1	1	1	1	1	1	6	1	1	6	1	1	1	6	6	3	1	6	6	6	2	1	2	2	31	Newar		1	hindu		16	home maker		1	1	yes	14	1	23
211	1362	1	1	1	2	4	2	4	4	2	2	2	1	1	1	1	1	2	2	2	2	2	2	3	3	4	1	1	2	2	39	Brahmin/Chettri/Thakuri/Sanyasi		1	hindu		0	farmer		2	2	yes	14	1	16
212	2170	1	1	1	1	1	1	1	1	1	1	1	1	1	1	1	1	1	1	4	6	1	1	6	6	6	2	1	2	2	49	Newar		1	hindu		10	home maker		2	1	no	14	1	19	1	0		6
213	1376	1	1	1	1	5	5	6	5	5	5	1	1	1	1	1	1	1	1	5	6	5	5	1	1	6	1	1	2	2	32	Brahmin/Chettri/Thakuri/Sanyasi		1	hindu		10	farmer		2	2	no	13	1	17
214	2172	1	1	1	1	4	1	5	1	5	4	1	1	1	1	1	3	2	1	2	1	1	1	6	5	5	2	1	2	2	53	Newar		1	hindu		3	home maker		2	1	no	12	2	27
215	1370	6	6	6	3	3	1	5	6	6	1	6	6	6	6	6	3	4	3	6	6	2	5	4	2	4	1	1	2	2	36	Brahmin/Chettri/Thakuri/Sanyasi		1	hindu		3	others		3	1	yes	14	1	18
216	1367	2	2	1	1	1	1	1	1	1	1	2	1	1	1	1	1	1	1	4	6	4	4	1	1	1	1	1	2	2	39	Newar		1	hindu		7	home maker		2	1	no	15	1	29
217	1378	5	3	1	1	1	5	6	5	5	5	1	1	1	1	1	1	1	1	5	6	5	5	1	1	6	1	1	2	2	48	Brahmin/Chettri/Thakuri/Sanyasi		1	hindu		7	farmer		3	1	yes	16	1	20	2	2		4
218	1371	3	5	4	5	6	6	6	6	6	5	5	6	6	6	6	3	4	3	5	4	6	6	4	4	4	1	1	2	2	58	Brahmin/Chettri/Thakuri/Sanyasi		1	hindu		0	home maker		2	2	yes	12	2	19
219	1364	5	5	5	5	4	4	4	5	4	4	3	4	3	2	4	2	2	2	4	4	4	4	3	3	3	1	1	2	2	45	Brahmin/Chettri/Thakuri/Sanyasi		1	hindu		4	farmer		2	2	no	14	1	17
220	1377	1	1	1	1	1	5	6	5	1	2	1	1	1	1	1	1	1	1	6	6	1	1	1	1	6	1	1	2	2	32	Brahmin/Chettri/Thakuri/Sanyasi		1	hindu		17	home maker		2	1	yes	15	1	26
221	1373	2	3	5	6	6	5	6	6	6	3	2	4	3	1	4	3	3	3	5	5	3	2	3	3	3	1	1	2	2	51	Brahmin/Chettri/Thakuri/Sanyasi		1	hindu		0	home maker		3	2	yes	18	2	19
222	1380	4	4	3	3	4	4	5	4	4	3	3	3	3	3	3	2	2	2	4	4	4	4	3	3	4	1	1	2	2	50	Magar/Tamang/Rai/Limbu		1	hindu		0	farmer		7	2	yes	15	1	18
223	2174	1	1	1	1	5	1	4	2	1	1	1	6	1	1	6	1	1	1	1	1	1	1	6	6	6	2	1	2	2	31	Newar		1	hindu		15	business		1	1	no	12	1	21
224	1386	1	2	4	3	5	4	3	3	3	3	2	1	1	1	1	1	1	1	4	4	5	5	1	1	1	1	1	2	2	50	Newar		1	hindu		3	farmer		4	1	no	17	2	25	4	2		3
225	1381	2	2	2	2	2	2	2	4	4	2	2	2	2	2	2	2	2	2	4	4	4	4	3	4	3	1	1	2	2	37	Brahmin/Chettri/Thakuri/Sanyasi		1	hindu		12	farmer		2	2	no	15	1	18	4	0		6
226	1390	1	1	1	1	1	1	6	1	1	1	1	1	1	1	6	1	1	1	6	5	5	1	6	6	6	1	1	2	2	51	Newar		1	hindu		0	business		3	1	yes	16	1	15
227	1382	4	4	4	4	4	3	3	5	4	3	1	1	2	2	2	2	2	2	4	4	4	4	3	3	4	1	1	2	2	41	Brahmin/Chettri/Thakuri/Sanyasi		1	hindu		0	farmer		3	1	yes	12	1	17
228	1125	1	1	2	2	2	5	6	5	5	4	1	1	1	1	1	1	1	1	6	6	1	1	6	1	6	1	1	2	2	35	Newar		1	hindu		6	others	Tailoring	2	1	no	16	1	19
229	1081	1	1	6	1	1	2	6	2	1	1	1	1	1	1	1	1	1	2	6	1	1	1	2	6	4	1	1	2	2	45	Newar		1	hindu		8	home maker		2	1	yes	16	1	18
230	1387	1	1	2	1	1	2	2	2	1	1	1	1	1	1	1	1	1	1	4	4	4	4	1	1	1	1	1	2	2	30	Brahmin/Chettri/Thakuri/Sanyasi		1	hindu		12	home maker		2	2	no	16	1	23
231	1388	2	1	1	1	1	3	3	3	2	1	2	1	1	1	1	1	1	1	4	4	4	4	1	1	1	1	1	2	2	50	Brahmin/Chettri/Thakuri/Sanyasi		1	hindu		0	home maker		2	2	no	14	1	12
232	1142	5	5	1	1	2	6	6	5	6	1	1	1	1	1	1	2	1	1	2	1	1	1	2	1	6	1	1	2	2	40	Newar		1	hindu		4	farmer		2	1	yes	14	1	15
233	1383	4	4	4	4	4	2	4	3	1	2	1	1	1	1	1	2	2	1	4	4	3	4	3	3	4	1	1	2	2	35	Brahmin/Chettri/Thakuri/Sanyasi		1	hindu		18	others		2	1	yes	11	1	18
234	1126	1	1	1	1	1	2	5	4	5	4	1	1	1	1	1	1	1	1	6	6	5	1	1	1	6	1	1	2	2	59	Brahmin/Chettri/Thakuri/Sanyasi		1	hindu		0	farmer		3	2	no	14	2	14	4	0		5
235	1391	6	6	6	6	1	1	6	5	1	1	1	6	1	1	6	1	1	1	6	6	6	4	6	6	6	1	1	2	2	41	Newar		1	hindu		0	home maker		4	2	no	16	1	16
236	2173	3	3	2	3	3	3	4	5	2	2	2	1	2	1	2	2	2	2	3	3	2	2	3	3	4	2	1	2	2	50	Sherpa/Bhote		1	buddhist		6	home maker		2	1	no	15	2	20	1	0		6
237	1392	1	1	1	1	1	1	1	6	1	1	6	6	1	1	6	1	1	1	6	6	6	6	6	6	6	1	1	2	2	49	Brahmin/Chettri/Thakuri/Sanyasi		1	hindu		0	home maker		3	2	no	13	1	16
238	1129	1	1	1	1	1	5	5	5	2	2	1	1	1	1	1	1	1	1	6	6	1	1	1	1	6	1	1	2	2	49	Brahmin/Chettri/Thakuri/Sanyasi		1	hindu		5	home maker		4	1	no	16	1	20	2	0		5
239	2179	1	2	2	1	3	2	2	1	1	1	1	1	1	1	1	1	1	1	2	4	4	3	1	1	2	2	1	2	2	30	Brahmin/Chettri/Thakuri/Sanyasi		1	hindu		12	home maker		2	2	no	16	1	18
240	1399	6	6	6	6	1	4	1	2	1	1	6	6	1	1	1	1	1	1	6	6	6	4	6	6	6	1	1	2	2	32	Brahmin/Chettri/Thakuri/Sanyasi		1	hindu		10	farmer		2	1	yes	14	1	23
241	1384	1	1	1	1	4	4	4	3	2	2	1	1	1	1	1	1	1	1	4	4	4	4	1	1	1	1	1	2	2	38	Brahmin/Chettri/Thakuri/Sanyasi		1	hindu		9	farmer		2	1	no	13	1	19
242	1082	5	5	5	6	6	6	5	4	1	1	1	2	1	1	2	1	2	1	2	2	2	4	2	5	4	1	1	2	2	39	Newar		1	hindu		8	farmer		3	1	yes	14	1	17
243	1143	5	5	1	1	4	2	4	1	1	1	1	1	1	1	1	1	1	1	2	1	1	1	1	1	4	1	1	2	2	48	Newar		1	hindu		0	farmer		3	1	no	17	2	25
244	1151	6	6	6	6	6	1	1	1	1	1	1	1	1	1	1	1	1	1	6	6	6	1	1	1	6	1	1	2	2	34	Newar		1	hindu		15	home maker		2	1	yes	13	1	24
245	1136	1	1	1	1	1	2	2	2	1	1	1	1	1	1	1	6	1	1	6	6	1	1	1	1	6	1	1	2	2	36	Newar		1	hindu		12	home maker		2	1	yes	14	1	21
246	1083	3	3	2	2	6	2	5	2	1	1	1	1	1	1	1	1	1	1	4	1	1	1	1	6	6	1	1	2	2	40	Newar		1	hindu		10	farmer		2	1	yes	14	1	19
247	1397	6	6	1	1	6	1	1	1	4	1	6	6	1	1	6	1	1	1	6	6	1	1	6	6	6	1	1	2	2	57	Newar		1	hindu		0	business		3	2	no	19	2	21
248	1393	1	1	1	1	1	3	3	3	3	3	1	1	1	1	1	1	1	1	4	4	4	4	1	1	1	1	1	2	2	44	Brahmin/Chettri/Thakuri/Sanyasi		1	hindu		5	farmer		2	1	yes	13	1	17
249	1394	3	3	2	2	3	3	2	3	2	3	5	6	6	5	6	2	3	2	4	5	4	2	1	1	3	1	1	2	2	40	Brahmin/Chettri/Thakuri/Sanyasi		1	hindu		6	farmer		2	1	yes	18	1	18
250	1139	1	1	1	1	1	1	6	6	1	1	1	1	1	1	1	1	1	1	6	6	1	1	1	1	2	1	1	2	2	41	Newar		1	hindu		12	others		1	1	yes	13	1	20	3	0		1
251	1137	6	5	5	5	1	2	5	5	5	2	2	1	1	1	5	1	1	1	6	6	1	1	1	1	6	1	1	2	2	34	Newar		1	hindu		10	home maker		1	1	yes	13	1	22
252	2181	2	2	2	1	2	4	5	5	5	3	1	2	2	2	2	1	1	2	4	4	4	4	3	3	4	2	1	2	2	59	Brahmin/Chettri/Thakuri/Sanyasi		1	hindu		0	farmer		4	1	yes	19	2	16
253	1089	1	1	6	6	6	5	6	6	6	1	1	1	1	1	1	1	1	1	5	5	5	5	2	5	5	1	1	2	2	52	Newar		1	hindu		0	farmer		2	1	yes	17	2	22
254	1398	6	6	6	6	1	1	4	4	6	6	1	1	1	1	1	1	1	1	6	1	1	2	6	6	6	1	1	2	2	56	Brahmin/Chettri/Thakuri/Sanyasi		1	hindu		8	others		3	1	yes	14	2	16
255	2176	2	1	2	3	3	4	4	4	4	4	2	1	1	1	1	1	1	1	4	5	5	5	1	1	1	2	1	2	2	31	Brahmin/Chettri/Thakuri/Sanyasi		1	hindu		12	farmer		2	2	no	12	1	21
256	1085	1	1	1	1	1	5	5	5	1	2	1	1	1	1	1	1	1	1	6	6	4	1	6	1	6	1	1	2	2	30	Newar		1	hindu		12	farmer		2	1	yes	13	1	21
257	2177	2	2	2	2	2	2	3	4	4	4	1	1	1	1	1	1	1	1	4	4	5	4	1	1	1	2	1	2	2	57	Kami/Damai/Sarki/Gaaine/Baadi		1	hindu		0	farmer		5	1	no	15	2	20
258	2182	2	2	2	2	3	4	4	2	4	1	1	1	1	1	1	2	2	2	4	4	4	4	3	3	4	2	1	2	2	35	Brahmin/Chettri/Thakuri/Sanyasi		1	hindu		10	home maker		2	2	yes	14	1	20
259	1094	6	6	2	1	6	2	2	3	1	1	1	1	1	1	1	6	1	2	4	4	4	4	1	1	4	1	1	2	2	49	Sherpa/Bhote		1	buddhist		0	farmer		4	2	yes	11	1	23	4	0		1
260	1400	1	1	1	1	1	1	1	1	1	1	1	1	1	1	6	1	1	1	6	6	6	1	6	6	6	1	1	2	2	40	Brahmin/Chettri/Thakuri/Sanyasi		1	hindu		7	farmer		2	1	yes	13	1	16
261	2178	1	1	2	2	3	4	4	4	3	3	1	2	1	1	1	1	1	1	4	4	4	3	1	1	1	2	1	2	2	33	Sherpa/Bhote		1	buddhist		12	home maker		1	1	no	13	1	22
262	1091	6	6	2	5	5	5	5	5	1	1	1	1	1	1	1	2	3	1	4	5	2	2	2	2	4	1	1	2	2	59	Brahmin/Chettri/Thakuri/Sanyasi		1	hindu		0	farmer		3	2	yes	15	2	15
263	2183	4	2	2	1	5	3	3	2	2	1	2	1	1	1	1	1	1	1	2	1	1	2	3	3	4	2	1	2	2	37	Brahmin/Chettri/Thakuri/Sanyasi		1	hindu		10	farmer		2	1	yes	12	1	18	2	0		6
264	2184	2	2	2	2	4	2	2	2	3	2	2	2	2	2	2	2	1	2	2	2	2	2	3	3	4	2	1	2	2	32	Brahmin/Chettri/Thakuri/Sanyasi		1	hindu		12	farmer		2	2	no	13	1	21
265	1103	6	6	5	1	1	1	5	5	5	5	2	1	1	1	1	1	1	1	5	6	1	1	1	1	6	1	1	2	2	41	Brahmin/Chettri/Thakuri/Sanyasi		1	hindu		8	others		2	1	no	15	1	16
266	1112	1	1	1	1	1	1	1	1	5	2	1	1	1	1	1	1	1	1	5	6	6	6	1	1	6	1	1	2	2	33	Newar		1	hindu		17	others		1	2	no	12	1	25	2	2		1
267	1113	2	2	1	1	1	6	5	6	1	6	1	1	1	1	1	1	1	1	6	6	1	1	1	1	6	1	1	2	2	49	Brahmin/Chettri/Thakuri/Sanyasi		1	hindu		7	home maker		4	1	yes	14	1	17	3	0		1
268	1115	1	1	1	1	1	1	1	1	1	1	1	1	1	1	1	1	1	1	6	6	1	1	1	1	6	1	1	2	2	33	Newar		1	hindu		10	home maker		3	1	yes	13	1	25	1	0		1
269	1150	2	2	1	1	1	5	6	5	1	1	1	1	1	1	1	1	1	1	6	6	5	5	1	1	6	1	1	2	2	35	Newar		1	hindu		7	others		2	1	no	15	1	21
270	2180	1	1	1	1	1	5	4	5	5	4	1	1	1	1	1	1	1	1	6	6	4	3	1	1	1	2	1	2	2	54	Sherpa/Bhote		1	buddhist		2	farmer		4	1	yes	13	2	19	1	2		4
271	1401	1	1	1	1	1	1	1	4	1	6	1	4	1	1	6	1	1	1	1	1	1	1	6	6	6	1	1	2	2	41	Newar		1	hindu		12	business		2	2	no	14	1	19
272	1105	2	2	5	5	4	5	4	4	1	1	1	1	1	1	1	6	2	2	1	4	4	4	4	3	4	1	1	2	2	35	Brahmin/Chettri/Thakuri/Sanyasi		1	hindu		0	farmer		2	1	yes	16	1	13
273	2185	2	2	2	2	4	3	3	2	1	2	2	2	2	1	2	1	1	2	3	3	3	3	3	3	4	2	1	2	2	54	Brahmin/Chettri/Thakuri/Sanyasi		1	hindu		0	home maker		3	1	no	14	2	13
274	1102	5	5	1	1	5	5	2	2	1	1	1	1	1	1	1	1	1	1	5	5	5	5	1	1	2	1	1	2	2	37	Brahmin/Chettri/Thakuri/Sanyasi		1	hindu		10	business		1	1	no	15	1	20
275	2191	2	1	2	2	4	5	5	5	2	2	2	2	1	1	2	2	2	1	4	4	4	2	3	3	4	2	1	2	2	59	Brahmin/Chettri/Thakuri/Sanyasi		1	hindu		0	farmer		4	1	no	18	2	17
276	1403	1	1	1	1	1	6	4	1	1	6	1	1	1	1	1	2	1	1	6	6	6	6	6	6	6	1	1	2	2	32	Sherpa/Bhote		4	buddhist		0	farmer		2	2	no	13	1	14	4	0		6
277	2192	2	1	1	2	2	4	5	5	4	1	2	1	1	1	2	2	2	2	4	4	4	4	3	3	4	2	1	2	2	40	Brahmin/Chettri/Thakuri/Sanyasi		1	hindu		10	farmer		3	1	yes	17	1	18
278	1100	5	5	3	3	5	2	5	4	5	2	1	1	4	4	2	2	3	3	2	2	2	3	2	1	4	1	1	2	2	59	Brahmin/Chettri/Thakuri/Sanyasi		4	hindu		0	home maker		4	1	yes	14	2	16
279	1404	1	1	1	1	1	6	4	6	6	6	1	6	1	1	6	1	1	1	6	6	6	1	6	6	6	1	1	2	2	53	Sherpa/Bhote		1	buddhist		0	farmer		3	1	no	15	2	16	2	0		6
280	1123	2	5	2	2	2	2	6	6	1	2	1	1	1	1	1	1	1	1	6	6	2	2	1	1	6	1	1	2	2	51	Brahmin/Chettri/Thakuri/Sanyasi		1	hindu		0	farmer		5	2	no	14	2	14
281	1121	1	1	1	1	1	1	1	1	1	1	1	1	1	1	1	1	1	1	6	6	6	5	1	1	6	1	1	2	2	39	Brahmin/Chettri/Thakuri/Sanyasi		1	hindu		10	farmer		3	1	no	17	1	19
282	1071	6	6	1	1	1	5	1	2	1	1	1	1	1	1	1	1	1	1	1	1	1	1	1	1	2	1	1	2	2	47	Brahmin/Chettri/Thakuri/Sanyasi		1	hindu		5	business		2	1	yes	16	1	19
283	1122	1	1	1	1	1	6	5	5	1	1	1	1	1	1	1	1	1	1	6	6	1	1	1	1	6	1	1	2	2	50	Brahmin/Chettri/Thakuri/Sanyasi		3	hindu		0	others	Labour	4	2	no	15	1	15	1	0		1
284	2193	2	2	2	2	4	2	4	4	4	2	2	2	1	1	2	2	2	2	4	4	4	4	3	3	4	2	1	2	2	30	Brahmin/Chettri/Thakuri/Sanyasi		1	hindu		10	farmer		1	2	yes	14	1	24
285	1078	2	3	5	6	4	6	6	5	5	2	5	4	5	5	4	1	1	1	4	4	4	4	1	5	5	1	1	2	2	55	Brahmin/Chettri/Thakuri/Sanyasi		1	hindu		0	farmer		4	1	yes	17	2	26
286	2186	1	1	1	1	1	2	1	1	1	1	1	1	1	1	1	1	1	1	6	4	4	3	1	1	1	2	1	2	2	35	Brahmin/Chettri/Thakuri/Sanyasi		1	hindu		10	farmer		2	2	no	14	1	19
287	1405	6	6	6	6	6	6	6	6	6	6	6	6	1	1	6	1	1	1	6	5	6	6	6	6	6	1	1	2	2	35	Sherpa/Bhote		1	buddhist		0	farmer		1	2	no	13	1	18
288	1117	2	2	1	1	1	6	6	6	1	1	1	1	1	1	1	1	1	1	6	6	5	5	1	1	6	1	1	2	2	46	Brahmin/Chettri/Thakuri/Sanyasi		1	hindu		0	others		2	1	no	14	1	18
289	1104	1	1	1	1	1	5	5	4	1	1	1	1	1	1	1	1	1	1	6	6	5	5	1	1	6	1	1	2	2	35	Newar		1	hindu		10	others		2	1	yes	13	1	21
290	2187	6	6	1	1	1	1	2	1	1	1	1	1	1	1	1	1	1	1	4	6	6	6	1	1	1	2	1	2	2	42	Brahmin/Chettri/Thakuri/Sanyasi		1	hindu		12	others		1	2	no	15	1	16	1	0		4
291	2189	6	6	1	1	1	1	6	2	1	1	1	1	1	1	1	1	1	1	5	5	3	2	1	1	1	2	1	2	2	32	Brahmin/Chettri/Thakuri/Sanyasi		1	hindu		7	home maker		1	2	yes	12	1	16
292	2194	2	2	2	2	4	4	4	4	4	2	2	2	1	1	1	2	2	2	4	4	4	3	3	3	4	2	1	2	2	55	Brahmin/Chettri/Thakuri/Sanyasi		1	christian		0	home maker		2	1	no	16	2	17
293	1098	6	6	5	6	5	2	4	1	4	1	1	1	1	1	1	1	1	1	2	2	3	3	1	6	6	1	1	2	2	41	Brahmin/Chettri/Thakuri/Sanyasi		1	hindu		0	farmer		3	1	yes	14	1	16
294	1406	1	1	1	1	6	6	3	4	2	4	6	1	1	1	1	1	1	1	6	6	6	6	6	6	6	1	1	2	2	50	Newar		1	buddhist		0	farmer		4	1	yes	14	2	15
295	1106	2	2	5	4	4	5	5	2	1	1	1	1	2	2	1	5	2	2	4	2	2	2	1	2	4	1	1	2	2	39	Newar		1	hindu		12	others		2	1	no	13	1	20
296	2190	1	1	2	1	1	3	3	2	1	1	2	1	1	1	1	1	1	1	5	5	4	4	1	1	1	2	1	2	2	48	Brahmin/Chettri/Thakuri/Sanyasi		1	hindu		10	others		2	1	no	14	2	22
297	2195	2	2	2	1	2	4	4	4	3	2	2	2	2	1	1	2	2	2	3	4	4	3	3	3	4	2	1	2	2	46	Brahmin/Chettri/Thakuri/Sanyasi		1	hindu		7	farmer		3	1	no	14	1	16
298	1407	6	6	6	6	1	1	1	1	6	6	1	1	1	1	1	1	1	1	6	4	4	1	6	6	6	1	1	2	2	35	Sherpa/Bhote		1	buddhist		5	others		1	1	no	14	2	15
299	2196	2	1	1	1	1	2	2	1	1	1	1	1	1	2	1	1	1	1	4	4	5	4	1	1	1	2	1	2	2	38	Brahmin/Chettri/Thakuri/Sanyasi		1	hindu		10	farmer		1	2	no	13	1	20
300	2093	5	5	2	2	2	5	6	6	5	6	1	1	1	1	1	1	1	1	6	6	5	5	1	1	6	2	1	2	2	42	Brahmin/Chettri/Thakuri/Sanyasi		1	hindu		7	farmer		2	1	yes	14	1	18
301	2082	1	1	1	1	1	1	1	1	1	1	1	1	1	1	1	1	1	1	6	6	1	1	1	1	6	2	1	2	2	33	Brahmin/Chettri/Thakuri/Sanyasi		1	hindu		10	home maker		1	2	no	14	1	21
302	2199	1	1	1	1	1	1	1	1	3	3	1	2	1	1	1	1	1	1	5	4	5	5	1	1	1	2	1	2	2	45	Brahmin/Chettri/Thakuri/Sanyasi		1	hindu		10	farmer		3	1	no	17	1	23
303	1146	1	1	2	4	2	5	1	5	6	2	4	5	1	1	1	2	3	2	3	2	5	4	2	4	4	1	1	2	2	41	Brahmin/Chettri/Thakuri/Sanyasi		1	hindu		0	farmer		2	1	yes	13	1	18
304	2200	1	1	1	1	1	2	2	1	1	2	2	1	1	1	1	1	1	1	6	6	6	4	1	1	1	2	1	2	2	36	Brahmin/Chettri/Thakuri/Sanyasi		1	hindu		5	home maker		3	1	yes	13	1	18
305	2094	1	1	1	1	1	5	5	5	1	1	1	1	1	1	1	1	1	1	6	6	5	5	1	1	6	2	1	2	2	31	Brahmin/Chettri/Thakuri/Sanyasi		1	hindu		10	home maker		1	1	yes	14	1	22
306	2081	1	1	1	1	1	6	5	4	5	1	1	1	1	1	1	1	1	1	5	5	6	5	1	1	6	2	1	2	2	39	Brahmin/Chettri/Thakuri/Sanyasi		1	hindu		12	others		2	2	yes	16	1	19	1	2		1
307	2206	3	3	4	4	4	3	3	4	3	3	2	3	3	3	3	2	2	2	4	4	4	4	3	3	4	2	1	2	2	41	Sherpa/Bhote		1	buddhist		0	farmer		1	1	no	13	1	18
308	2133	5	4	2	2	1	6	6	2	5	1	1	1	1	1	1	1	1	1	5	5	4	4	1	1	1	2	1	2	2	40	Brahmin/Chettri/Thakuri/Sanyasi		1	hindu		5	farmer		1	2	yes	14	1	18
309	2078	1	1	1	1	1	6	6	6	1	6	1	1	1	1	1	1	1	1	6	6	1	1	1	1	6	2	1	2	2	50	Brahmin/Chettri/Thakuri/Sanyasi		1	hindu		0	home maker		3	1	yes	13	1	16
310	2085	1	1	1	1	1	6	5	5	1	5	1	1	1	1	1	1	1	1	5	6	5	1	1	1	6	2	1	2	2	52	Brahmin/Chettri/Thakuri/Sanyasi		1	hindu		10	others		4	1	yes	15	2	20	2	0		1
311	2207	2	2	2	2	4	4	4	4	4	3	3	3	3	3	3	2	2	2	4	4	4	4	3	3	4	2	1	2	2	36	Newar		1	buddhist		0	farmer		2	1	yes	15	1	16
312	2201	2	2	2	4	1	1	1	1	1	1	1	1	1	1	1	1	1	1	6	6	4	4	1	1	1	1	1	2	2	30	Magar/Tamang/Rai/Limbu		1	hindu		12	others		1	2	yes	12	1	23
313	2129	3	2	2	6	2	4	1	1	1	1	1	1	1	1	1	1	1	1	5	5	5	4	1	2	5	1	1	2	2	52	Newar		1	hindu		10	home maker		3	1	no	12	2	17	3	0		1
314	2087	1	1	1	1	1	6	6	5	6	6	1	1	1	1	1	1	1	1	6	6	6	5	1	1	6	2	1	2	2	48	Brahmin/Chettri/Thakuri/Sanyasi		1	hindu		0	others		2	1	yes	18	1	20
315	1409	1	1	1	1	1	4	4	4	4	4	1	1	1	1	1	1	1	1	5	6	4	4	1	1	2	1	1	2	2	35	Brahmin/Chettri/Thakuri/Sanyasi		1	hindu		12	home maker		2	1	yes	14	1	20	1	2		3
316	1410	2	2	1	2	1	2	1	2	1	1	1	1	1	1	1	1	1	1	5	6	5	4	1	1	1	1	1	2	2	36	Magar/Tamang/Rai/Limbu		1	hindu		8	farmer		1	1	no	13	1	18	4	0		3
317	2245	2	1	1	2	5	2	5	4	2	2	2	1	1	1	1	1	2	1	5	5	4	1	2	2	4	2	1	2	2	47	Brahmin/Chettri/Thakuri/Sanyasi		1	hindu		0	farmer		2	1	yes	13	2	16
318	2120	1	1	1	1	1	5	6	6	1	1	1	1	1	1	1	1	1	1	6	6	5	6	2	1	6	2	1	2	2	40	Sherpa/Bhote		1	buddhist		0	home maker		2	2	no	11	1	22
319	2090	5	5	6	2	2	5	1	6	1	1	1	1	1	1	1	2	1	1	1	1	1	1	1	2	4	2	1	2	2	30	Newar		1	hindu		10	umemployed		2	1	yes	15	1	21
320	2151	1	1	1	1	1	1	1	1	1	1	1	1	1	1	1	5	2	3	4	5	5	5	3	3	4	2	1	2	2	35	Brahmin/Chettri/Thakuri/Sanyasi		1	hindu		8	umemployed		1	2	no	12	1	17
321	2109	5	5	2	4	1	5	6	5	5	1	1	1	2	2	1	1	1	1	2	1	1	1	3	2	4	2	1	2	2	34	Newar		1	hindu		8	home maker		2	1	no	16	1	22
322	1416	6	6	6	6	1	4	1	3	6	3	1	1	1	1	1	1	1	1	6	6	6	4	3	4	6	1	1	2	2	52	Newar		1	hindu		10	business		2	1	no	12	2	18
323	2122	1	1	1	1	1	1	1	1	1	1	1	1	1	1	1	1	1	1	6	6	1	1	1	1	6	2	1	2	2	32	Newar		1	hindu		6	farmer		3	1	no	16	1	16	4	0		6
324	2142	6	6	6	4	5	1	6	5	6	1	1	1	1	1	1	1	2	2	4	5	4	4	1	1	6	2	1	2	2	38	Newar		1	hindu		10	business		2	2	no	16	1	22
325	1417	1	1	6	6	6	4	6	6	6	6	1	1	1	1	6	1	1	1	1	1	1	1	6	6	6	1	1	2	2	38	Newar		1	hindu		10	others		2	1	yes	14	1	23
326	2091	2	2	1	1	1	4	4	2	2	1	1	1	1	1	1	1	1	1	4	4	4	4	1	1	5	2	1	2	2	38	Brahmin/Chettri/Thakuri/Sanyasi		4	hindu		7	others	Cleaner	1	1	no	16	1	17
327	1418	1	1	6	6	1	4	6	4	6	6	1	1	1	1	1	1	1	1	1	1	1	1	6	6	6	1	1	2	2	41	Newar		1	hindu		10	home maker		2	1	yes	14	1	24
328	2127	2	2	1	1	1	4	5	5	1	1	1	1	1	1	1	1	1	1	6	6	6	6	1	1	6	2	1	2	2	55	Newar		1	hindu		4	home maker		3	2	no	14	2	40
329	1411	1	2	1	2	2	1	2	1	1	1	2	1	1	1	1	1	1	1	4	6	4	4	1	1	1	1	1	2	2	38	Magar/Tamang/Rai/Limbu		4	hindu		0	farmer		1	1	no	13	1	19
330	1419	1	1	2	1	1	6	6	4	6	6	1	1	1	1	1	1	1	1	6	6	1	1	6	6	6	1	1	2	2	33	Newar		1	hindu		10	business		2	1	yes	14	1	21
331	1412	1	1	1	1	1	1	1	1	2	2	2	2	1	1	2	1	1	1	5	6	5	4	2	1	1	1	1	2	2	35	Magar/Tamang/Rai/Limbu		1	hindu		8	farmer		1	1	no	13	1	16	3	0		3
332	1420	1	1	1	1	6	6	6	6	6	6	6	1	1	1	6	1	1	1	6	6	6	4	6	6	6	1	1	2	2	38	Sherpa/Bhote		1	buddhist		0	farmer		3	1	yes	15	1	18
333	1413	2	2	1	2	1	4	2	2	1	1	1	1	1	1	2	1	1	1	5	6	4	4	1	1	1	1	1	2	2	33	Magar/Tamang/Rai/Limbu		1	hindu		10	farmer		0	1	no	13	1	21
334	1414	1	1	1	1	1	2	1	1	1	1	1	2	1	1	1	1	1	1	6	5	6	5	1	1	1	1	1	2	2	35	Magar/Tamang/Rai/Limbu		1	hindu		10	others		2	1	no	15	1	16	3	0		1
335	1426	2	2	2	2	4	3	4	5	4	2	2	2	2	2	2	2	2	2	4	4	4	4	3	3	4	1	1	2	2	45	Newar		1	hindu		10	home maker		2	2	yes	14	1	21
336	2208	2	2	2	2	4	3	4	4	4	4	2	2	2	2	2	2	2	2	3	3	4	2	3	3	4	2	1	2	2	58	Brahmin/Chettri/Thakuri/Sanyasi		1	hindu		0	home maker		2	2	yes	14	2	15	2	0		4
337	1421	1	1	1	1	1	3	6	6	6	6	1	1	1	1	1	1	1	1	6	6	6	4	6	6	6	1	1	2	2	42	Newar		1	hindu		12	home maker		1	1	no	13	1	25
338	1422	1	1	6	6	1	2	6	4	6	6	1	6	1	1	6	1	1	1	6	6	6	4	6	6	6	1	1	2	2	37	Sherpa/Bhote		3	buddhist		10	farmer		2	1	no	13	1	20
339	2209	3	3	4	4	4	3	3	4	4	3	3	3	3	3	3	2	1	2	3	3	4	3	3	3	4	2	1	2	2	36	Brahmin/Chettri/Thakuri/Sanyasi		1	hindu		7	farmer		2	2	no	17	1	18
340	2211	2	2	2	2	2	4	4	5	4	3	2	2	2	2	2	2	2	2	4	4	4	4	3	3	4	2	1	2	2	57	Brahmin/Chettri/Thakuri/Sanyasi		4	hindu		0	farmer		3	2	no	19	2	20
341	1415	2	2	2	1	1	2	1	1	1	2	2	1	1	1	1	1	1	1	6	6	6	4	1	1	1	1	1	2	2	52	Sherpa/Bhote		1	buddhist		0	farmer		2	2	no	15	2	20
342	2210	1	1	1	1	1	1	1	1	6	6	1	1	1	1	1	1	1	1	6	4	4	1	6	6	6	2	1	2	2	45	Newar		1	hindu		15	others		2	1	yes	12	1	23
343	1423	2	2	5	2	1	1	1	2	3	4	2	2	2	2	2	2	1	2	4	2	2	5	3	3	4	1	1	2	2	47	Newar		1	hindu		16	others		2	1	yes	13	1	25	3	0		1
344	2212	4	4	4	4	2	4	4	4	4	2	2	2	2	1	2	2	1	2	4	4	4	4	3	3	4	2	1	2	2	58	Brahmin/Chettri/Thakuri/Sanyasi		4	hindu		1	home maker		4	2	no	14	2	16
345	1431	4	4	5	4	1	5	4	6	4	5	1	1	1	1	1	1	1	1	6	5	4	4	6	6	6	1	1	2	2	46	Newar		1	hindu		10	others		2	1	no	13	1	20	2	3		1
346	2213	2	2	2	2	4	4	5	4	2	2	2	1	1	1	2	2	1	2	4	4	4	4	3	3	4	2	1	2	2	46	Brahmin/Chettri/Thakuri/Sanyasi		1	hindu		0	farmer		4	2	yes	13	1	14
347	1425	2	2	1	1	1	5	3	1	1	1	1	1	1	1	1	2	1	1	1	1	1	4	1	1	5	1	1	2	2	32	Newar		1	hindu		6	others		2	1	no	16	1	18
348	2217	1	1	1	1	5	1	1	1	1	1	1	1	1	2	2	1	1	1	6	6	5	4	1	1	1	2	1	2	2	56	Brahmin/Chettri/Thakuri/Sanyasi		1	hindu		0	farmer		2	1	yes	16	2	13
349	1432	6	5	5	5	1	5	5	5	4	4	1	1	1	1	6	1	1	1	5	6	4	3	5	6	6	1	1	2	2	42	Newar		1	hindu		10	business		2	1	yes	13	1	18	4	2		1
350	2214	2	2	2	2	2	4	2	5	3	2	2	2	2	1	1	2	1	1	4	4	4	4	3	3	4	2	1	2	2	42	Brahmin/Chettri/Thakuri/Sanyasi		1	hindu		10	others		3	1	yes	13	1	23
351	1427	1	1	1	1	2	1	1	1	1	1	1	1	1	1	1	1	1	1	2	1	1	1	1	1	5	1	1	2	2	30	Newar		1	hindu		3	home maker		2	1	no	15	1	16
352	1433	6	6	6	6	6	5	4	5	4	4	1	1	1	1	1	1	1	2	4	5	5	4	6	6	6	1	1	2	2	48	Newar		1	hindu		10	business		2	1	no	16	1	25	2	0		1
353	2218	1	1	1	1	3	2	2	3	1	1	2	2	1	1	2	1	1	1	6	6	1	3	1	1	1	2	1	2	2	33	Brahmin/Chettri/Thakuri/Sanyasi		1	hindu		8	home maker		2	1	yes	15	1	18
354	2219	1	2	2	1	2	1	1	1	1	2	1	1	1	1	1	1	1	1	6	6	2	1	1	1	1	2	1	2	2	34	Brahmin/Chettri/Thakuri/Sanyasi		1	hindu		7	farmer		2	1	yes	12	1	18	1	0		4
355	2215	1	1	2	1	2	2	2	2	2	2	1	1	1	1	2	2	2	2	3	3	3	3	3	3	4	2	1	2	2	43	Brahmin/Chettri/Thakuri/Sanyasi		1	hindu		7	others	Helper	2	1	yes	13	1	19
356	1434	4	5	2	3	1	4	5	6	5	6	1	1	1	1	6	3	1	1	5	6	1	5	1	1	1	1	1	2	2	40	Brahmin/Chettri/Thakuri/Sanyasi		1	hindu		19	others		1	1	yes	15	1	21
357	2220	6	6	1	1	1	2	1	1	2	2	1	2	2	2	1	1	1	1	6	6	5	5	1	1	2	2	1	2	2	45	Brahmin/Chettri/Thakuri/Sanyasi		1	hindu		0	home maker		3	1	yes	13	1	11	4	0		4
358	22212	1	1	1	1	1	1	1	1	1	1	1	1	1	1	1	1	1	1	6	6	6	6	1	1	1	2	1	2	2	49	Brahmin/Chettri/Thakuri/Sanyasi		1	hindu		0	farmer		2	2	yes	11	1	17
359	1435	1	1	1	1	1	5	5	5	4	4	3	1	1	1	5	1	1	1	5	6	4	6	6	1	6	1	1	2	2	54	Brahmin/Chettri/Thakuri/Sanyasi		1	hindu		8	others		3	1	no	13	2	17
360	1149	2	2	2	1	2	3	4	4	4	2	2	2	1	1	2	1	1	1	4	4	4	4	3	2	4	1	1	2	2	46	Newar		1	buddhist		11	home maker		2	1	no	15	1	21	1	0		4
361	2216	1	2	2	1	2	4	5	4	2	2	2	1	1	1	2	2	2	1	4	4	4	4	3	3	4	2	1	2	2	44	Brahmin/Chettri/Thakuri/Sanyasi		1	hindu		5	farmer		3	1	yes	14	1	14
362	2222	2	2	2	2	2	2	2	2	2	2	2	2	2	2	2	2	2	1	4	4	4	4	3	3	4	2	1	2	2	32	Brahmin/Chettri/Thakuri/Sanyasi		1	hindu		9	farmer		2	2	no	18	1	20
363	1438	1	1	2	2	1	5	1	6	1	1	1	2	1	1	6	1	1	1	2	3	2	1	3	6	6	1	1	2	2	33	Newar		1	hindu		12	business		2	2	no	14	1	23
364	2223	2	2	2	2	2	3	4	4	4	2	2	2	2	1	2	2	2	2	4	4	4	4	3	3	4	2	1	2	2	36	Brahmin/Chettri/Thakuri/Sanyasi		1	hindu		10	others		2	1	no	14	1	20
365	1439	3	3	3	3	1	2	1	5	1	4	1	5	1	1	6	1	1	1	6	5	4	4	1	6	6	1	1	2	2	45	Brahmin/Chettri/Thakuri/Sanyasi		1	hindu		10	home maker		3	1	no	16	1	17	1	0		6
366	2225	4	4	4	4	4	4	5	5	4	3	2	4	2	2	3	2	2	2	4	4	4	4	3	3	3	2	1	2	2	35	Brahmin/Chettri/Thakuri/Sanyasi		1	hindu		0	farmer		2	1	yes	14	1	18
367	1441	6	6	6	6	1	6	6	5	4	5	1	2	1	1	4	1	1	1	1	2	3	1	1	2	3	1	1	2	2	41	Newar		1	hindu		7	others		3	1	yes	12	1	17
368	1442	6	6	5	5	1	5	6	5	5	5	1	1	1	1	6	1	1	1	5	6	5	4	2	3	2	1	1	2	2	42	Newar		1	hindu		10	business		2	1	yes	12	1	17
369	2226	2	2	2	1	2	3	2	2	3	2	2	2	1	1	1	2	2	2	3	3	2	2	3	3	4	2	1	2	2	34	Brahmin/Chettri/Thakuri/Sanyasi		1	hindu		12	farmer		2	1	yes	13	1	20
370	2227	4	5	5	5	4	3	4	4	3	3	3	4	2	2	4	2	2	2	4	4	4	4	3	4	5	2	1	2	2	35	Kami/Damai/Sarki/Gaaine/Baadi		1	hindu		0	farmer		3	1	no	15	1	20
371	1444	1	1	2	2	5	5	5	5	1	4	1	1	1	1	5	1	1	1	5	5	4	4	4	4	4	1	1	2	2	33	Brahmin/Chettri/Thakuri/Sanyasi		1	hindu		17	others		2	1	yes	16	1	21	3	0		1
372	2228	3	3	3	3	4	4	4	4	4	3	3	2	2	2	3	2	2	2	4	4	4	4	3	3	4	2	1	2	2	50	Brahmin/Chettri/Thakuri/Sanyasi		1	hindu		0	farmer		4	1	yes	17	2	14
373	2101	1	1	1	1	1	2	1	2	1	1	1	1	1	1	1	1	1	1	2	2	2	2	1	1	5	2	1	2	2	30	Newar		1	hindu		7	home maker		2	2	yes	14	1	19
374	1445	1	1	2	2	6	3	4	4	4	3	1	1	1	1	1	1	1	1	6	3	2	2	2	4	4	1	1	2	2	59	Newar		1	hindu		17	others		1	1	no	14	2	30	1	0		6
375	2100	5	5	2	1	1	4	1	4	4	1	1	1	1	1	1	1	1	1	4	4	4	4	1	1	4	2	1	2	2	42	Newar		1	hindu		6	business		2	1	yes	13	1	16
376	2104	1	1	3	2	1	6	6	6	4	1	1	1	1	1	1	1	1	1	4	4	4	4	1	1	4	2	1	2	2	36	Newar		1	hindu		9	farmer		2	1	no	15	1	21
377	2103	5	5	2	2	4	4	6	6	2	1	1	1	1	1	1	1	1	1	2	2	2	2	2	1	4	2	1	2	2	44	Newar		1	buddhist		12	home maker		2	1	yes	12	1	26
378	1429	2	1	1	2	1	1	1	1	1	1	1	1	1	1	1	1	1	1	5	5	5	5	1	1	1	2	1	2	2	57	Brahmin/Chettri/Thakuri/Sanyasi		1	hindu		0	farmer		3	1	no	15	2	14	2	2		3
379	2117	1	1	1	1	1	5	6	6	5	1	1	1	1	1	1	1	1	1	6	6	5	5	1	1	6	2	1	2	2	44	Sherpa/Bhote		1	buddhist		0	others		2	1	yes	15	1	15	1	0		5
380	1446	1	1	1	1	1	1	3	3	3	1	1	1	1	1	1	1	1	1	1	1	1	1	1	1	4	1	1	2	2	36	Newar		1	hindu		12	others		2	1	yes	14	1	25	3	2		6
381	2229	3	3	2	2	4	3	4	4	3	3	2	2	2	2	2	2	1	1	4	4	4	4	2	2	4	2	1	2	2	45	Kami/Damai/Sarki/Gaaine/Baadi		1	hindu		0	farmer		3	1	yes	14	1	18
382	1430	1	1	1	1	1	2	2	1	2	2	1	1	1	2	2	1	2	1	5	6	4	3	1	1	1	1	1	2	2	50	Brahmin/Chettri/Thakuri/Sanyasi		1	hindu		0	farmer		0	2	yes	13	2	18	4	0		3
383	2130	1	1	1	1	1	1	1	1	1	1	1	1	1	1	1	1	1	1	6	6	5	1	1	1	6	2	1	2	2	40	Newar		4	hindu		12	home maker		2	1	no	12	1	17	4	0		1
384	2230	3	3	1	1	2	2	1	5	4	2	2	2	1	1	1	1	1	1	2	2	1	1	3	2	5	2	1	2	2	45	Brahmin/Chettri/Thakuri/Sanyasi		1	hindu		0	farmer		2	1	yes	14	1	13
385	1447	4	4	5	4	1	6	6	4	4	6	6	5	1	1	6	1	1	1	4	5	4	1	1	1	5	1	1	2	2	52	Newar		1	hindu		10	home maker		1	2	no	11	2	32
386	2232	1	2	1	1	1	3	1	1	2	1	1	1	1	1	2	1	1	1	6	6	4	4	1	1	1	2	1	2	2	43	Brahmin/Chettri/Thakuri/Sanyasi		1	hindu		0	home maker		3	1	yes	16	1	18
387	1448	4	4	5	5	2	3	5	5	6	5	1	1	1	1	6	2	1	1	4	4	4	4	2	2	6	1	1	2	2	51	Newar		1	hindu		10	business		3	1	no	12	2	19
388	1443	1	1	1	1	2	5	5	3	2	4	1	5	1	1	5	1	1	1	5	4	5	3	1	3	6	1	1	2	2	35	Brahmin/Chettri/Thakuri/Sanyasi		1	hindu		17	others		1	1	no	13	1	20
389	2237	6	6	2	1	3	2	2	2	2	2	2	2	1	1	2	2	2	2	4	4	4	4	3	3	4	2	1	2	2	37	Brahmin/Chettri/Thakuri/Sanyasi		1	hindu		10	farmer		1	2	no	13	1	20
390	1436	1	2	2	2	1	5	2	5	4	5	1	2	1	1	6	1	1	1	4	4	4	2	1	1	5	1	1	2	2	51	Newar		1	hindu		2	home maker		2	1	yes	12	2	28
391	1437	1	1	2	2	1	3	5	5	5	5	1	1	1	1	5	1	1	1	4	5	5	3	1	1	4	1	1	2	2	36	Newar		1	hindu		9	others		2	1	no	13	1	17
392	2238	2	2	1	1	4	3	3	3	2	2	2	2	1	1	1	2	1	1	4	4	4	4	2	2	5	2	1	2	2	31	Brahmin/Chettri/Thakuri/Sanyasi		1	hindu		5	farmer		2	1	no	15	1	16	2	0		4
393	2231	3	2	2	1	2	1	1	2	2	1	1	1	1	1	1	1	1	1	6	6	6	4	1	1	1	2	1	2	2	33	Brahmin/Chettri/Thakuri/Sanyasi		1	hindu		0	farmer		2	1	no	15	1	25
394	2239	3	3	3	3	4	3	4	5	4	3	2	2	1	1	2	2	1	1	5	5	5	5	1	2	4	2	1	2	2	34	Brahmin/Chettri/Thakuri/Sanyasi		1	hindu		0	farmer		3	1	yes	18	1	19
395	2233	2	2	3	1	2	2	3	2	2	1	2	3	2	1	2	1	1	1	6	4	4	2	1	2	1	2	1	2	2	31	Magar/Tamang/Rai/Limbu		1	hindu		9	business		2	1	yes	14	1	19
396	2234	2	2	2	1	1	2	1	1	2	1	2	1	2	2	2	1	1	1	6	5	6	2	1	1	1	2	1	2	2	33	Magar/Tamang/Rai/Limbu		1	hindu		10	home maker		2	1	yes	14	1	23
397	1450	2	2	5	4	5	3	4	5	3	4	1	1	1	1	6	1	1	1	5	5	5	4	1	2	5	1	1	2	2	51	Newar		1	hindu		9	home maker		2	1	no	16	2	19
398	2240	4	4	4	4	4	4	5	5	4	4	3	3	2	1	1	2	1	1	4	4	4	4	4	3	4	2	1	2	2	36	Brahmin/Chettri/Thakuri/Sanyasi		1	hindu		0	farmer		3	1	no	16	1	16
399	2235	2	2	1	1	2	1	1	1	1	1	1	2	1	1	1	1	1	1	6	5	6	6	1	1	1	2	1	2	2	45	Brahmin/Chettri/Thakuri/Sanyasi		1	hindu		7	home maker		2	1	yes	15	1	14
400	1451	5	6	4	5	1	6	2	1	1	1	1	1	1	1	1	2	2	1	6	6	6	4	1	1	6	1	1	2	2	44	Newar		1	hindu		12	others		2	1	no	17	1	22	3	3		1
401	2241	3	3	2	2	5	3	3	5	3	2	2	1	1	1	2	2	2	1	3	4	4	4	2	2	5	2	1	2	2	42	Brahmin/Chettri/Thakuri/Sanyasi		1	hindu		0	farmer		2	1	yes	18	1	22
402	2242	2	1	2	2	4	5	4	4	4	2	2	2	2	1	3	2	1	2	4	4	4	4	3	3	5	2	1	2	2	42	Brahmin/Chettri/Thakuri/Sanyasi		1	hindu		2	farmer		3	1	yes	14	1	17
403	1455	1	1	1	1	1	6	4	5	4	5	1	1	1	1	2	1	1	1	1	1	2	1	2	2	5	1	1	2	2	45	Newar		1	hindu		9	others		2	1	no	10	1	23
404	1456	2	1	3	3	1	5	5	5	4	6	1	6	1	1	2	1	1	1	3	3	4	4	2	2	5	1	1	2	2	45	Newar		1	hindu		5	farmer		2	1	no	14	2	19	2	0		6
405	2243	2	2	1	1	4	4	4	4	2	2	2	1	1	1	2	1	1	1	3	3	3	3	1	2	5	2	1	2	2	37	Brahmin/Chettri/Thakuri/Sanyasi		1	hindu		10	farmer		2	1	yes	16	1	18
406	1463	2	2	2	2	2	1	1	1	2	2	1	2	2	1	2	1	1	1	5	5	5	4	1	1	1	1	1	2	2	55	Brahmin/Chettri/Thakuri/Sanyasi		4	hindu		0	farmer		2	1	yes	16	2	16	4	0		3
407	1457	1	1	1	1	1	2	6	5	4	6	1	6	1	1	6	1	1	1	5	5	5	4	1	1	5	1	1	2	2	37	Brahmin/Chettri/Thakuri/Sanyasi		1	hindu		5	others		2	1	no	14	1	21
408	2244	2	1	2	1	5	4	2	4	2	2	2	1	1	1	2	1	1	2	4	4	4	4	1	2	5	2	1	2	2	32	Sherpa/Bhote		1	buddhist		12	others		2	1	no	13	1	26
409	1458	5	5	6	5	2	5	5	6	1	4	1	1	1	1	2	1	1	1	2	2	1	1	1	2	5	1	1	2	2	36	Newar		1	hindu		5	home maker		2	1	yes	12	1	20
410	2246	2	2	1	1	4	2	5	5	4	1	1	1	1	1	1	1	1	1	4	4	4	4	1	5	4	2	1	2	2	55	Brahmin/Chettri/Thakuri/Sanyasi		1	hindu		0	farmer		4	2	no	15	2	18
411	1468	5	5	5	4	5	2	2	5	4	2	1	1	1	1	6	1	2	1	4	4	4	2	1	1	5	1	1	2	2	55	Newar		1	hindu		0	others		2	2	no	14	2	17
412	1469	5	5	4	4	2	5	5	3	2	4	1	1	1	1	4	1	1	1	3	3	3	1	1	1	5	1	1	2	2	47	Brahmin/Chettri/Thakuri/Sanyasi		1	hindu		6	others		2	1	yes	14	1	14
413	1453	1	1	1	1	2	4	4	4	1	1	2	1	1	1	2	1	2	2	3	4	4	4	2	1	4	1	1	2	2	39	Newar		1	hindu		15	home maker		1	2	no	14	1	20
414	1459	2	2	1	1	3	2	2	2	2	2	1	2	1	1	2	2	2	2	3	2	2	2	2	2	4	1	1	2	2	30	Newar		1	hindu		12	business		2	1	yes	14	1	20
415	1470	2	2	6	6	6	4	5	5	4	5	1	4	1	1	4	1	1	2	6	5	5	4	1	1	5	1	1	2	2	59	Newar		1	christian		0	home maker		1	2	no	13	2	18
416	1460	2	1	2	2	5	2	2	3	2	2	2	1	2	1	2	1	2	2	4	4	4	4	3	2	5	1	1	2	2	46	Newar		1	hindu		11	home maker		2	1	yes	12	1	17
417	1464	2	1	2	1	1	1	1	1	1	2	2	2	1	1	2	1	1	1	5	5	5	2	2	2	1	1	1	2	2	32	Brahmin/Chettri/Thakuri/Sanyasi		1	hindu		8	farmer		3	1	yes	11	1	19	2	0		3
418	1471	1	1	2	2	1	4	5	4	6	5	1	3	1	1	5	1	1	1	3	3	2	2	1	1	1	1	1	2	2	47	Brahmin/Chettri/Thakuri/Sanyasi		1	hindu		12	others		2	2	no	16	1	20	4	0		1
419	2247	2	1	1	2	4	4	5	4	2	1	2	1	1	1	2	1	1	1	5	6	5	5	1	2	5	2	1	2	2	44	Brahmin/Chettri/Thakuri/Sanyasi		1	hindu		6	farmer		2	1	yes	12	1	19
420	1472	2	3	2	1	1	1	1	1	1	1	1	1	1	1	1	1	1	1	1	3	3	2	1	1	1	1	1	2	2	30	Newar		1	hindu		17	others		0	2	no	13	1	26
421	2248	5	5	4	5	1	5	5	3	5	5	1	6	1	1	6	1	1	1	5	4	4	3	1	2	4	2	1	2	2	42	Brahmin/Chettri/Thakuri/Sanyasi		1	hindu		12	farmer		2	1	no	12	1	18
422	2249	2	2	1	1	5	4	6	5	5	5	1	5	1	1	5	1	1	1	6	5	4	4	1	1	5	2	1	2	2	57	Sherpa/Bhote		3	buddhist		0	farmer		4	2	no	16	2	20
423	2236	1	1	2	2	3	1	1	2	1	2	2	2	1	1	1	1	1	1	5	6	4	4	1	1	1	2	1	2	2	34	Sherpa/Bhote		1	buddhist		0	others		2	1	yes	14	1	17
424	2250	2	2	2	2	1	3	4	2	5	4	1	1	1	1	6	1	1	1	5	5	5	3	1	4	4	2	1	2	2	48	Newar		1	hindu		5	home maker		3	1	no	14	1	18
425	14601	2	2	1	2	2	3	4	2	2	2	2	2	2	2	2	2	2	2	4	4	4	4	1	2	4	1	1	2	2	41	Newar		1	hindu		13	business		2	2	no	13	1	25	1	0		6
426	2251	2	1	2	2	2	3	3	4	2	3	1	1	1	1	1	1	1	1	4	4	4	4	1	1	5	2	1	2	2	40	Newar		1	hindu		12	others		0	1	no	13	1	20	1	0		1
427	1461	2	2	1	1	5	2	2	2	2	2	2	2	1	1	2	1	1	1	2	2	1	1	2	2	5	1	1	2	2	40	Newar		1	hindu		12	others		1	2	no	14	1	26
428	2253	1	1	1	2	1	1	2	2	2	2	1	2	2	1	1	1	1	1	5	5	4	4	1	1	1	2	1	2	2	30	Brahmin/Chettri/Thakuri/Sanyasi		1	hindu		12	home maker		2	1	yes	14	1	19	2	2		4
[truncated: 46 more columns]
